# Supplementary material for: Circulating S100B levels at birth and risk of six major neuropsychiatric or neurological disorders: a two-sample Mendelian Randomization Study
Source: Transl Psychiatry. 2023 May 24;13:174. doi: 10.1038/s41398-023-02478-3 (PMC10209162; doi:10.1038/s41398-023-02478-3)
Supplement: Supplementary file 2 — Supplementary Table 7-12 [file 41398_2023_2478_MOESM2_ESM.xlsx]

## Sheet: Description
Selected Instrumental SNPs for the Two-Sample MR analaysis: S100B measured at birth to the six neuropsychiatric disorders(p<5e-8)
SNPs elected PLINK using using the 1000 Genomes Phase 3 European population for LD clumping, --clump-p1 5e-8 --clump-kb 10000 --clump-r2 0.05
Columns include
SNP: rs number
A1: effective allele for S100B
A2: non-effective allele for S100B
beta: Effect size for S100B
se: standard error of beta for S100B
pval: GWAS association p value for S100B
A1_*: effective allele for the neuropsychiatric disorder
A2_*:non- effective allele for the neuropsychiatric disorde
beta_*: Effect size for the disorder
se_*: standard error of beta for the disorder
pval_*: GWAS association p value for disorder
F_stats: strength of intstrumental SNP
Neuropsychiatric disorders: SCZ, Schizophrenia; BIP, bipolar disorder; ASD, autism spectral disorders; MDD, major depression disorder; PD, Parkinson's disease; AD: Alzheimer's disorder
Disorder lname labels the sheetname at bottom

## Sheet: S100B_to_BIP_Instrument_SNPs
Outcome	SNP	A1	A2	beta	se	pval	A1_BIP	A2_BIP	beta_BIP	Se_BIP	pval_BIP	F_stats
BIP	rs115448966	A	G	-0.6541	0.0261	1.696e-13	A	G	0.0143959	0.0244	0.5541	628.069
BIP	rs12626883	A	G	0.2258	0.021	9.453e-27	A	G	0.0034042	0.0202	0.8656	115.614
BIP	rs12627385	T	C	-0.1418	0.0179	2.256e-15	T	C	-0.000500125	0.0169	0.9777	62.7547
BIP	rs12774	T	C	-0.223	0.0176	1.254e-36	T	C	0.00139902	0.0163	0.9319	160.54
BIP	rs13052919	A	G	0.1131	0.0184	8.961e-10	A	G	0	0.0177	0.9987	37.7824
BIP	rs140232731	A	C	-0.1663	0.0302	3.864e-08	A	C	0.041497	0.0275	0.132	30.3229
BIP	rs150045840	T	C	0.1251	0.0162	1.122e-14	T	C	0.0109993	0.0169	0.5125	59.6327
BIP	rs16979358	T	C	-0.4289	0.0249	2.298e-65	T	C	-0.0120017	0.0197	0.5415	296.697
BIP	rs17004504	A	G	0.4348	0.0295	1.533e-48	A	G	0.0295005	0.032	0.3566	217.238
BIP	rs2236492	A	G	-0.129	0.0235	4.227e-08	A	G	0.0138043	0.0204	0.497	30.1331
BIP	rs2839320	T	C	-0.5212	0.0149	1e-20	T	C	0.00669752	0.0142	0.6343	1223.59
BIP	rs28430976	T	G	-0.1396	0.0169	1.859e-16	T	G	0.0101978	0.015	0.4955	68.2335
BIP	rs2844633	T	C	0.1342	0.0173	9.3e-15	T	C	-0.00300451	0.0168	0.8577	60.1745
BIP	rs34686582	T	C	-0.2857	0.031	3.613e-20	T	C	0.0222017	0.0276	0.4211	84.937
BIP	rs3746998	T	G	0.3838	0.0356	5.442e-27	T	G	-0.0146975	0.0276	0.5955	116.228
BIP	rs4637681	T	C	-0.0944	0.0162	5.84e-09	T	C	-0.00110061	0.0166	0.9484	33.9558
BIP	rs4819200	T	C	0.2626	0.028	9.093e-21	T	C	-0.0275973	0.027	0.3065	87.9576
BIP	rs4819255	T	C	-0.6081	0.0131	1e-20	T	C	-0.00130085	0.0134	0.9246	2154.8
BIP	rs57385578	T	C	0.3421	0.0283	2.979e-33	T	C	-0.0566973	0.0269	0.03532	146.128
BIP	rs6518306	T	C	0.5075	0.021	2.442e-12	T	C	0.0416984	0.0213	0.05029	584.028
BIP	rs75159209	T	C	0.4077	0.0259	5.772e-55	T	C	0.00720399	0.0237	0.7622	247.789
BIP	rs76674087	A	G	0.297	0.0221	1.331e-40	A	G	-0.0399994	0.0199	0.04445	180.604
BIP	rs77465168	T	C	-0.2562	0.0307	9.212e-17	T	C	0.0116024	0.0312	0.7088	69.6436
BIP	rs914244	T	C	-0.1946	0.032	1.293e-09	T	C	-0.00080032	0.0276	0.9766	36.9816
BIP	rs9272400	A	G	0.1123	0.0168	2.691e-11	A	G	0.00909848	0.0147	0.5347	44.6829
BIP	rs9984805	A	G	-0.3063	0.0153	6.115e-87	A	G	0.00730327	0.0152	0.6313	400.785

## Sheet: S100B_to_ASD_Instrument_SNPs
Outcome	SNP	A1	A2	beta	se	pval	A1_ASD	A2_ASD	Beta_ASD	Se_ASD	pval_ASD	F_stats
ASD	rs1050556	T	C	0.1013	0.015	1.732e-11	T	C	0.0194987	0.0144	0.1743	45.6075
ASD	rs115448966	A	G	-0.6541	0.0261	1.696e-13	A	G	0.0109993	0.0258	0.6704	628.069
ASD	rs12482390	A	G	-0.2196	0.0214	1.251e-24	A	G	0.0184979	0.0201	0.3563	105.302
ASD	rs12626883	A	G	0.2258	0.021	9.453e-27	A	G	0.00410158	0.0201	0.8372	115.614
ASD	rs12774	T	C	-0.223	0.0176	1.254e-36	T	C	0.0199007	0.0166	0.2314	160.54
ASD	rs16979358	T	C	-0.4289	0.0249	2.298e-65	T	C	0.00299551	0.0234	0.898	296.697
ASD	rs17004504	A	G	0.4348	0.0295	1.533e-48	A	G	0.0252973	0.0286	0.3768	217.238
ASD	rs17004505	T	C	-0.3689	0.0356	4.697e-25	T	C	-0.00300451	0.0325	0.9253	107.378
ASD	rs1882	A	G	-0.0808	0.0147	3.812e-08	A	G	-0.0385953	0.0138	0.005111	30.2126
ASD	rs2066932	T	G	0.4513	0.0149	3.984e-19	T	G	0.0215951	0.0149	0.147	917.399
ASD	rs2236492	A	G	-0.129	0.0235	4.227e-08	A	G	0.0133011	0.0216	0.5387	30.1331
ASD	rs2523972	T	C	-0.0932	0.0143	8.707e-11	T	C	-0.0310986	0.0138	0.02447	42.4776
ASD	rs2839320	T	C	-0.5212	0.0149	1e-20	T	C	0.00699547	0.0149	0.638	1223.59
ASD	rs28397289	T	C	0.1529	0.0172	7.67e-19	T	C	0.00750179	0.0166	0.6513	79.0238
ASD	rs28430976	T	G	-0.1396	0.0169	1.859e-16	T	G	0.0125015	0.0161	0.4366	68.2335
ASD	rs28771407	T	C	-0.1215	0.0166	2.608e-13	T	C	-0.0144032	0.0158	0.3599	53.5718
ASD	rs34422088	T	C	0.4353	0.0326	3.047e-40	T	C	-0.0120017	0.0308	0.6955	178.296
ASD	rs34686582	T	C	-0.2857	0.031	3.613e-20	T	C	-0.0244976	0.0287	0.3932	84.937
ASD	rs3747002	A	G	0.3907	0.021	1.067e-75	A	G	0.0242047	0.0203	0.2331	346.137
ASD	rs3747003	T	C	-0.1216	0.0163	8.669e-14	T	C	-0.0255024	0.0155	0.09921	55.6534
ASD	rs4819200	T	C	0.2626	0.028	9.093e-21	T	C	-0.0114958	0.0276	0.6763	87.9576
ASD	rs4819255	T	C	-0.6081	0.0131	1e-20	T	C	-0.00920221	0.0139	0.5045	2154.8
ASD	rs6518306	T	C	0.5075	0.021	2.442e-12	T	C	0.0298986	0.0208	0.1521	584.028
ASD	rs71549272	A	G	-0.1297	0.0192	1.607e-11	A	G	-0.00140098	0.0186	0.9382	45.6328
ASD	rs73152893	A	G	0.4262	0.0176	8.057e-13	A	G	-0.0114958	0.0175	0.5102	586.41
ASD	rs75159209	T	C	0.4077	0.0259	5.772e-55	T	C	0.0314018	0.0247	0.2032	247.789
ASD	rs76674087	A	G	0.297	0.0221	1.331e-40	A	G	0.00330453	0.0205	0.8738	180.604
ASD	rs77465168	T	C	-0.2562	0.0307	9.212e-17	T	C	0.0282959	0.0294	0.3363	69.6436
ASD	rs9258447	T	C	-0.154	0.0273	1.723e-08	T	C	0.0199007	0.0257	0.4383	31.8212
ASD	rs9264648	A	G	0.1115	0.0166	1.92e-11	A	G	-0.00480151	0.0159	0.7617	45.1163
ASD	rs9984805	A	G	-0.3063	0.0153	6.115e-87	A	G	0.0010994	0.015	0.9437	400.785

## Sheet: S100B_to_MDD_Instrument_SNPs
Outcome	SNP	A1	A2	beta	se	pval	A1_MDD	A2_MDD	Beta_MDD	Se_MDD	pval_MDD	F_stats
MDD	rs115448966	A	G	-0.6541	0.0261	1.696e-13	A	G	-0.013	0.0082	0.1119	628.069
MDD	rs11910707	T	G	0.4773	0.0152	1e-20	T	G	0.0033	0.0049	0.4941	986.043
MDD	rs12482390	A	G	-0.2196	0.0214	1.251e-24	A	G	0.0063	0.0063	0.3134	105.302
MDD	rs12627121	T	C	-0.3067	0.0203	6.176e-51	T	C	-0.004	0.0056	0.4729	228.263
MDD	rs12627614	T	C	-0.1329	0.0162	3.131e-16	T	C	-0.0068	0.0049	0.1621	67.3008
MDD	rs12774	T	C	-0.223	0.0176	1.254e-36	T	C	0.0064	0.0051	0.2123	160.54
MDD	rs13048546	A	G	-0.4066	0.0186	9.518e-10	A	G	-0.0005	0.0055	0.9256	477.869
MDD	rs13052919	A	G	0.1131	0.0184	8.961e-10	A	G	-0.0052	0.0054	0.3296	37.7824
MDD	rs140232731	A	C	-0.1663	0.0302	3.864e-08	A	C	0.0122	0.0092	0.1819	30.3229
MDD	rs16979358	T	C	-0.4289	0.0249	2.298e-65	T	C	0.0005	0.0065	0.9439	296.697
MDD	rs17004504	A	G	0.4348	0.0295	1.533e-48	A	G	0.0083	0.0095	0.382	217.238
MDD	rs17843688	A	G	-0.1251	0.0191	6.018e-11	A	G	-0.0046	0.0061	0.451	42.8991
MDD	rs186097794	T	C	0.0915	0.0154	3.235e-09	T	C	-0.0048	0.0045	0.2868	35.3021
MDD	rs2070425	T	C	0.4275	0.0158	9.046e-16	T	C	0.0113	0.005	0.02231	732.079
MDD	rs2236492	A	G	-0.129	0.0235	4.227e-08	A	G	0.0029	0.0062	0.64	30.1331
MDD	rs2523589	T	G	0.0935	0.0145	1.061e-10	T	G	0.0159	0.0048	0.0009256	41.5803
MDD	rs28430976	T	G	-0.1396	0.0169	1.859e-16	T	G	0.0003	0.0047	0.9545	68.2335
MDD	rs2844633	T	C	0.1342	0.0173	9.3e-15	T	C	-0.004	0.0054	0.4651	60.1745
MDD	rs34422088	T	C	0.4353	0.0326	3.047e-40	T	C	0.0069	0.0084	0.4083	178.296
MDD	rs34686582	T	C	-0.2857	0.031	3.613e-20	T	C	-0.0074	0.0078	0.3441	84.937
MDD	rs3746998	T	G	0.3838	0.0356	5.442e-27	T	G	0.0111	0.0092	0.2278	116.228
MDD	rs3747002	A	G	0.3907	0.021	1.067e-75	A	G	0.0128	0.0064	0.04377	346.137
MDD	rs4819200	T	C	0.2626	0.028	9.093e-21	T	C	-0.0056	0.0084	0.509	87.9576
MDD	rs4819255	T	C	-0.6081	0.0131	1e-20	T	C	-0.0083	0.0045	0.0637	2154.8
MDD	rs4819275	T	C	0.5206	0.0213	3.119e-13	T	C	0.0129	0.007	0.064	597.378
MDD	rs57385578	T	C	0.3421	0.0283	2.979e-33	T	C	0.0137	0.0091	0.1339	146.128
MDD	rs75159209	T	C	0.4077	0.0259	5.772e-55	T	C	0.0059	0.0078	0.4498	247.789
MDD	rs76674087	A	G	0.297	0.0221	1.331e-40	A	G	0.0052	0.0064	0.4217	180.604
MDD	rs9984805	A	G	-0.3063	0.0153	6.115e-87	A	G	-0.0052	0.0048	0.2809	400.785

## Sheet: S100B_to_PD_Instrument_SNPs
Outcome	SNP	A1	A2	beta	se	pval	A1_PD	A2_PD	Beta_PD	Se_PD	pval_PD	F_stats
PD	rs115448966	A	G	-0.6541	0.0261	1.696e-13	A	G	0.0141	0.0335	0.6747	628.069
PD	rs12482390	A	G	-0.2196	0.0214	1.251e-24	A	G	0.0239	0.0244	0.3283	105.302
PD	rs12626883	A	G	0.2258	0.021	9.453e-27	A	G	-0.041	0.0327	0.2094	115.614
PD	rs12627385	T	C	-0.1418	0.0179	2.256e-15	T	C	-0.0108	0.032	0.7361	62.7547
PD	rs12774	T	C	-0.223	0.0176	1.254e-36	T	C	0.0304	0.0209	0.1457	160.54
PD	rs13052919	A	G	0.1131	0.0184	8.961e-10	A	G	0.0183	0.0247	0.4593	37.7824
PD	rs140232731	A	C	-0.1663	0.0302	3.864e-08	A	C	-0.0875	0.0454	0.05384	30.3229
PD	rs1611182	T	G	-0.0926	0.0144	1.376e-10	T	G	0.0237	0.0182	0.1939	41.352
PD	rs16979358	T	C	-0.4289	0.0249	2.298e-65	T	C	-0.0262	0.0367	0.4756	296.697
PD	rs17004504	A	G	0.4348	0.0295	1.533e-48	A	G	0.0191	0.0502	0.7031	217.238
PD	rs2066932	T	G	0.4513	0.0149	3.984e-19	T	G	-0.0054	0.0186	0.7721	917.399
PD	rs2236492	A	G	-0.129	0.0235	4.227e-08	A	G	0.0009	0.0259	0.9711	30.1331
PD	rs2839320	T	C	-0.5212	0.0149	1e-20	T	C	-0.0173	0.0222	0.4371	1223.59
PD	rs28397289	T	C	0.1529	0.0172	7.67e-19	T	C	-0.0228	0.024	0.3416	79.0238
PD	rs28430976	T	G	-0.1396	0.0169	1.859e-16	T	G	0.0247	0.0207	0.2309	68.2335
PD	rs3134603	A	G	-0.1352	0.0206	6.127e-11	A	G	-0.0189	0.0289	0.5143	43.0744
PD	rs34422088	T	C	0.4353	0.0326	3.047e-40	T	C	0.0476	0.04	0.2338	178.296
PD	rs34686582	T	C	-0.2857	0.031	3.613e-20	T	C	-0.0512	0.0335	0.1272	84.937
PD	rs3746998	T	G	0.3838	0.0356	5.442e-27	T	G	-0.0757	0.0462	0.1012	116.228
PD	rs3747002	A	G	0.3907	0.021	1.067e-75	A	G	-0.0045	0.0267	0.866	346.137
PD	rs3827274	T	C	-0.1214	0.0163	9.502e-14	T	C	-0.0356	0.0201	0.07599	55.4705
PD	rs4637682	A	G	0.1068	0.015	1.16e-12	A	G	0.001	0.019	0.9584	50.6944
PD	rs4819200	T	C	0.2626	0.028	9.093e-21	T	C	-0.051	0.0375	0.1736	87.9576
PD	rs4819255	T	C	-0.6081	0.0131	1e-20	T	C	-0.0076	0.0177	0.6689	2154.8
PD	rs57385578	T	C	0.3421	0.0283	2.979e-33	T	C	0.0754	0.0362	0.03731	146.128
PD	rs6518306	T	C	0.5075	0.021	2.442e-12	T	C	-0.0122	0.0289	0.6712	584.028
PD	rs73152893	A	G	0.4262	0.0176	8.057e-13	A	G	0.0059	0.0256	0.8183	586.41
PD	rs75159209	T	C	0.4077	0.0259	5.772e-55	T	C	0.0127	0.0313	0.6845	247.789
PD	rs76674087	A	G	0.297	0.0221	1.331e-40	A	G	0.0249	0.0286	0.3849	180.604
PD	rs914244	T	C	-0.1946	0.032	1.293e-09	T	C	-0.0214	0.0426	0.615	36.9816
PD	rs9266043	A	G	-0.1114	0.0155	6.926e-13	A	G	0.0057	0.0206	0.7814	51.6544
PD	rs9984805	A	G	-0.3063	0.0153	6.115e-87	A	G	-0.0348	0.019	0.06744	400.785
PD	rs9989933	A	G	0.2886	0.0327	1.195e-18	A	G	0.0487	0.0418	0.2435	77.8928

## Sheet: S100B_to_AD_Instrument_SNPs
Outcome	SNP	A1	A2	beta	se	pval	A1_AD	A2_AD	beta_AD	se_AD	pval_AD	F_stats
AD	rs115448966	A	G	-0.6541	0.0261	1.696e-13	A	G	0.0027	0.0261	0.9175	628.069
AD	rs12482390	A	G	-0.2196	0.0214	1.251e-24	A	G	0.0105	0.0198	0.5958	105.302
AD	rs12626883	A	G	0.2258	0.021	9.453e-27	A	G	-0.0087	0.0209	0.676	115.614
AD	rs12627385	T	C	-0.1418	0.0179	2.256e-15	T	C	0.0165	0.0182	0.3642	62.7547
AD	rs12774	T	C	-0.223	0.0176	1.254e-36	T	C	0.025	0.0176	0.1548	160.54
AD	rs13052919	A	G	0.1131	0.0184	8.961e-10	A	G	0.0062	0.019	0.7427	37.7824
AD	rs16979358	T	C	-0.4289	0.0249	2.298e-65	T	C	-0.0171	0.0236	0.4688	296.697
AD	rs17004504	A	G	0.4348	0.0295	1.533e-48	A	G	-0.0334	0.0351	0.3415	217.238
AD	rs2066932	T	G	0.4513	0.0149	3.984e-19	T	G	0.0006	0.0157	0.9685	917.399
AD	rs2236492	A	G	-0.129	0.0235	4.227e-08	A	G	0.0049	0.0209	0.8134	30.1331
AD	rs2523972	T	C	-0.0932	0.0143	8.707e-11	T	C	-0.0068	0.0152	0.6539	42.4776
AD	rs2839320	T	C	-0.5212	0.0149	1e-20	T	C	-0.0161	0.0157	0.3058	1223.59
AD	rs28397289	T	C	0.1529	0.0172	7.67e-19	T	C	-0.0265	0.019	0.1648	79.0238
AD	rs28430976	T	G	-0.1396	0.0169	1.859e-16	T	G	0.0316	0.0155	0.0419	68.2335
AD	rs34422088	T	C	0.4353	0.0326	3.047e-40	T	C	0.0313	0.0328	0.3411	178.296
AD	rs34686582	T	C	-0.2857	0.031	3.613e-20	T	C	0.0251	0.0299	0.4015	84.937
AD	rs3746998	T	G	0.3838	0.0356	5.442e-27	T	G	-0.0186	0.0299	0.5326	116.228
AD	rs3747002	A	G	0.3907	0.021	1.067e-75	A	G	-0.0173	0.0207	0.4044	346.137
AD	rs3747003	T	C	-0.1216	0.0163	8.669e-14	T	C	0.0269	0.0156	0.08513	55.6534
AD	rs4637681	T	C	-0.0944	0.0162	5.84e-09	T	C	-0.0273	0.0184	0.1389	33.9558
AD	rs4637682	A	G	0.1068	0.015	1.16e-12	A	G	-0.0329	0.0161	0.0409	50.6944
AD	rs4819200	T	C	0.2626	0.028	9.093e-21	T	C	0.0553	0.0289	0.05557	87.9576
AD	rs4819255	T	C	-0.6081	0.0131	1e-20	T	C	-0.0066	0.0142	0.6403	2154.8
AD	rs57385578	T	C	0.3421	0.0283	2.979e-33	T	C	0.004	0.0296	0.8935	146.128
AD	rs6518306	T	C	0.5075	0.021	2.442e-12	T	C	-0.006	0.0221	0.7849	584.028
AD	rs73152893	A	G	0.4262	0.0176	8.057e-13	A	G	0.0193	0.0185	0.2957	586.41
AD	rs75159209	T	C	0.4077	0.0259	5.772e-55	T	C	-0.0261	0.0248	0.2921	247.789
AD	rs76674087	A	G	0.297	0.0221	1.331e-40	A	G	-0.011	0.0205	0.591	180.604
AD	rs77465168	T	C	-0.2562	0.0307	9.212e-17	T	C	0.0288	0.0336	0.3922	69.6436
AD	rs914244	T	C	-0.1946	0.032	1.293e-09	T	C	-0.0255	0.0305	0.4024	36.9816
AD	rs9258447	T	C	-0.154	0.0273	1.723e-08	T	C	0.0566	0.0262	0.03065	31.8212
AD	rs9266076	A	G	-0.1121	0.0155	5.449e-13	A	G	0.0039	0.0171	0.8206	52.3056
AD	rs9267654	A	G	-0.1031	0.0189	4.679e-08	A	G	0.0586	0.0189	0.001956	29.7573
AD	rs9272400	A	G	0.1123	0.0168	2.691e-11	A	G	-0.0241	0.0172	0.1612	44.6829
AD	rs9984805	A	G	-0.3063	0.0153	6.115e-87	A	G	-0.0016	0.0163	0.9226	400.785
AD	rs9989933	A	G	0.2886	0.0327	1.195e-18	A	G	-0.0308	0.0344	0.3703	77.8928

## Sheet: S100B_to_SCZ_Instrument_SNPs
Outcome	SNP	A1	A2	beta	se	pval	A1_SCZ	A2_SCZ	beta_SCZ	se_SCZ	pval_SCZ	F_stats
SCZ	rs10500844	A	C	0.0899	0.0178	4.822e-07	A	C	0.00809713	0.0119	0.4965	25.5082
SCZ	rs115448966	A	G	-0.6541	0.0261	1.696e-13	A	G	-0.0182047	0.0199	0.3606	628.069
SCZ	rs11917779	T	C	-0.138	0.028	8.406e-07	T	C	-0.00609856	0.0189	0.7468	24.2908
SCZ	rs12626883	A	G	0.2258	0.021	9.453e-27	A	G	0.00909848	0.0154	0.5552	115.614
SCZ	rs12627385	T	C	-0.1418	0.0179	2.256e-15	T	C	0.0118001	0.0132	0.3706	62.7547
SCZ	rs13050660	T	C	0.1582	0.0157	1.003e-23	T	C	-0.0146975	0.0113	0.1924	101.535
SCZ	rs16979358	T	C	-0.4289	0.0249	2.298e-65	T	C	0.0121953	0.016	0.4475	296.697
SCZ	rs17004504	A	G	0.4348	0.0295	1.533e-48	A	G	0.0292966	0.023	0.203	217.238
SCZ	rs184068113	T	C	-0.0984	0.0199	7.8e-07	T	C	0.00219758	0.0157	0.8896	24.4503
SCZ	rs2066932	T	G	0.4513	0.0149	3.984e-19	T	G	-0.00329542	0.0118	0.7797	917.399
SCZ	rs2523972	T	C	-0.0932	0.0143	8.707e-11	T	C	-0.0201007	0.011	0.06702	42.4776
SCZ	rs2839320	T	C	-0.5212	0.0149	1e-20	T	C	-0.00979784	0.0115	0.3932	1223.59
SCZ	rs28397289	T	C	0.1529	0.0172	7.67e-19	T	C	-0.00820356	0.0137	0.5488	79.0238
SCZ	rs28771407	T	C	-0.1215	0.0166	2.608e-13	T	C	-0.0270013	0.0126	0.03262	53.5718
SCZ	rs3095299	T	C	-0.079	0.0145	5.365e-08	T	C	-0.0202027	0.0109	0.0632	29.6837
SCZ	rs34422088	T	C	0.4353	0.0326	3.047e-40	T	C	0.0291024	0.0243	0.2296	178.296
SCZ	rs34437781	T	C	0.1313	0.0243	6.749e-08	T	C	0.0250048	0.0205	0.2239	29.1956
SCZ	rs34686582	T	C	-0.2857	0.031	3.613e-20	T	C	-0.0328952	0.0211	0.1188	84.937
SCZ	rs3746998	T	G	0.3838	0.0356	5.442e-27	T	G	-0.0212951	0.0233	0.3596	116.228
SCZ	rs3747003	T	C	-0.1216	0.0163	8.669e-14	T	C	0.00770028	0.0119	0.5199	55.6534
SCZ	rs4819208	A	G	0.1703	0.02	1.984e-17	A	G	0.00699547	0.0135	0.6068	72.5052
SCZ	rs4819224	A	G	0.3467	0.0283	4.125e-34	A	G	-0.00589736	0.0209	0.7791	150.084
SCZ	rs4819255	T	C	-0.6081	0.0131	1e-20	T	C	0.00390238	0.0109	0.7226	2154.8
SCZ	rs58283665	T	C	-0.2601	0.0183	3.113e-45	T	C	-0.00270365	0.0129	0.8352	202.013
SCZ	rs6518306	T	C	0.5075	0.021	2.442e-12	T	C	0.0133998	0.0167	0.4216	584.028
SCZ	rs73152893	A	G	0.4262	0.0176	8.057e-13	A	G	-0.00749804	0.0138	0.5888	586.41
SCZ	rs73161657	A	G	0.1812	0.0271	2.267e-11	A	G	-0.0124978	0.0189	0.5086	44.7072
SCZ	rs73382414	T	C	-0.1099	0.0183	2.054e-09	T	C	-0.00709511	0.0142	0.6173	36.0656
SCZ	rs75159209	T	C	0.4077	0.0259	5.772e-55	T	C	-0.0260976	0.0188	0.1644	247.789
SCZ	rs76674087	A	G	0.297	0.0221	1.331e-40	A	G	-0.00609856	0.0157	0.698	180.604
SCZ	rs77465168	T	C	-0.2562	0.0307	9.212e-17	T	C	-0.0208049	0.0222	0.3486	69.6436
SCZ	rs8126919	A	G	0.1058	0.0175	1.621e-09	A	G	-0.00769957	0.0117	0.512	36.5507
SCZ	rs914244	T	C	-0.1946	0.032	1.293e-09	T	C	-0.00470103	0.0206	0.8186	36.9816
SCZ	rs9984805	A	G	-0.3063	0.0153	6.115e-87	A	G	-0.00060018	0.0116	0.9567	400.785
