# Supplementary material for: Circulating S100B levels at birth and risk of six major neuropsychiatric or neurological disorders: a two-sample Mendelian Randomization Study
Source: Transl Psychiatry. 2023 May 24;13:174. doi: 10.1038/s41398-023-02478-3 (PMC10209162; doi:10.1038/s41398-023-02478-3)
Supplement: Supplementary file 3 — Supplementary Table 13-18 [file 41398_2023_2478_MOESM3_ESM.xlsx]

## Sheet: Decription
Selected Instrumental SNPs for the Two-Sample MR analaysis: Disorder to S100B measured at birth(p<e-6)
SNPs elected PLINK using using the 1000 Genomes Phase 3 European population for LD clumping, --clump-p1 1e-6 --clump-kb 10000 --clump-r2 0.05
Columns include
SNP: rs number
A1: effective allele for the disorder
A2: non-effective allele for the disorder
beta: Effect size for the disorder
se: standard error of beta for the disorder
pval: GWAS association p value for the disorder
A1_S100B: effective allele for S100B
A2_S100B: non- effective allele for S100B
beta_S100B: Effect size for S100B
se_S100B: standard error of beta for S100B
pval_S100B: GWAS association p value for S100B
F_stats: strength of intstrumental SNP
Neuropsychiatric disorders: SCZ, Schizophrenia; BIP, bipolar disorder; ASD, autism spectral disorders; MDD, major depression disorder; PD, Parkinson's disease; AD: Alzheimer's disorder
Disorder lname labels the sheetname at bottom

## Sheet: AD_to_S100B_Instrument_SNPs
Outcome	SNP	A1	A2	beta	se	pval	A1_S100B	A2_S100B	beta_S100B	se_S100B	pval_S100B	F_stats
S100B	rs10200967	T	C	0.0968	0.0165	4.313e-09	T	C	-0.0077	0.0171	0.6511	34.4178
S100B	rs10410835	T	C	-0.254	0.0162	1.406e-55	T	C	0.0261	0.0155	0.09164	245.831
S100B	rs10426398	T	C	0.0722	0.0145	6.993e-07	T	C	0.0055	0.0146	0.7086	24.7935
S100B	rs11038990	T	C	0.1232	0.0239	2.439e-07	T	C	0.0191	0.0235	0.4159	26.5721
S100B	rs11168036	T	G	0.0754	0.0143	1.432e-07	T	G	-0.0105	0.0147	0.4744	27.8017
S100B	rs116518981	A	G	0.2943	0.0354	9.296e-17	A	G	0.0106	0.0333	0.7491	69.1153
S100B	rs11767557	T	C	0.1028	0.0182	1.561e-08	T	C	-0.0031	0.018	0.8616	31.9039
S100B	rs11881756	T	C	0.1666	0.0255	6.806e-11	T	C	-0.038	0.0253	0.1327	42.6844
S100B	rs12151021	A	G	0.1071	0.0169	2.562e-10	A	G	-0.0231	0.0175	0.1874	40.1611
S100B	rs12327715	A	G	-0.2644	0.0302	2.02e-18	A	G	-0.0205	0.0256	0.423	76.6494
S100B	rs12590654	A	G	-0.0906	0.0157	8.729e-09	A	G	0.0292	0.0157	0.06217	33.301
S100B	rs157580	A	G	0.4072	0.0155	4.8e-15	A	G	-0.002	0.0152	0.8935	690.164
S100B	rs1582763	A	G	-0.1232	0.0149	1.186e-16	A	G	-0.0059	0.0151	0.695	68.3674
S100B	rs17125924	A	G	-0.1222	0.0246	6.621e-07	A	G	-0.0574	0.0253	0.02325	24.6759
S100B	rs17643262	A	G	0.247	0.0243	3.325e-24	A	G	-0.0232	0.0238	0.3311	103.319
S100B	rs17878252	A	G	0.081	0.0162	5.714e-07	A	G	0.007	0.016	0.6601	25
S100B	rs1971786	T	C	-0.135	0.0231	5.11e-09	T	C	0.0448	0.022	0.04133	34.1542
S100B	rs2830489	T	C	-0.0837	0.0162	2.422e-07	T	C	0.0166	0.0167	0.3188	26.6944
S100B	rs28399637	A	G	0.4201	0.018	2.09e-12	A	G	0.01	0.0173	0.5627	544.704
S100B	rs2965163	A	G	-0.0822	0.0158	2.008e-07	A	G	-0.011	0.0164	0.5039	27.0663
S100B	rs2965169	A	C	0.2056	0.0161	2.753e-37	A	C	0.0075	0.0159	0.6372	163.078
S100B	rs34665982	T	C	0.0967	0.0166	5.798e-09	T	C	-0.0646	0.0155	3.22e-05	33.9341
S100B	rs346773	T	C	0.2258	0.0293	1.293e-14	T	C	0.017	0.0267	0.5257	59.3899
S100B	rs3740688	T	G	0.0935	0.0144	9.702e-11	T	G	0.0173	0.0148	0.2412	42.1598
S100B	rs3851179	T	C	-0.1198	0.0148	5.809e-16	T	C	0.0239	0.0151	0.1119	65.5225
S100B	rs3865444	A	C	-0.0804	0.0158	3.933e-07	A	C	0.0144	0.0152	0.3425	25.8939
S100B	rs3925681	A	G	-0.4147	0.0174	2.61e-13	A	G	0.0131	0.0157	0.404	568.028
S100B	rs406315	A	G	-0.2205	0.0155	9.369e-46	A	G	-0.0129	0.0156	0.4055	202.374
S100B	rs4147910	A	G	-0.1488	0.0259	9.272e-09	A	G	0.008	0.0289	0.7814	33.007
S100B	rs55636820	A	G	0.1525	0.0287	1.059e-07	A	G	-0.0012	0.0283	0.9658	28.2342
S100B	rs55840414	A	G	-0.2219	0.0241	3.476e-20	A	G	-0.0007	0.023	0.9741	84.7775
S100B	rs55923289	T	C	-0.213	0.0223	1.223e-21	T	C	-0.0124	0.0224	0.5793	91.2325
S100B	rs6014724	A	G	0.1319	0.0259	3.652e-07	A	G	0.0058	0.0279	0.835	25.9352
S100B	rs62039712	A	G	0.1528	0.0288	1.171e-07	A	G	-0.0184	0.0262	0.4823	28.1489
S100B	rs620807	A	G	-0.1062	0.0188	1.499e-08	A	G	0.0072	0.0182	0.6924	31.9105
S100B	rs62117224	A	G	-0.1773	0.0188	3.657e-21	A	G	-0.0222	0.0163	0.1722	88.941
S100B	rs6710467	A	G	0.133	0.0195	8.955e-12	A	G	-0.0048	0.0201	0.8094	46.5194
S100B	rs6733839	T	C	0.1693	0.0154	4.022e-28	T	C	0.0069	0.0155	0.6573	120.857
S100B	rs679515	T	C	0.1508	0.0183	1.555e-16	T	C	0.0139	0.0189	0.4626	67.9048
S100B	rs6805148	A	C	0.1293	0.0257	4.774e-07	A	C	-0.0727	0.0282	0.01001	25.3123
S100B	rs7260482	A	C	0.1136	0.0164	4.655e-12	A	C	-0.0034	0.0164	0.8349	47.981
S100B	rs72993825	T	C	-0.1763	0.036	9.86e-07	T	C	0.006	0.0306	0.8438	23.9828
S100B	rs73223431	T	C	0.0936	0.0153	8.342e-10	T	C	0.0031	0.0151	0.839	37.4256
S100B	rs7412	T	C	-0.4673	0.0305	6.401e-53	T	C	0.0298	0.0261	0.2541	234.743
S100B	rs77790943	A	G	0.1601	0.0315	3.804e-07	A	G	-0.0148	0.0361	0.6809	25.8322
S100B	rs8113514	A	G	0.1481	0.0278	9.863e-08	A	G	0.0135	0.0261	0.605	28.3805
S100B	rs867230	A	C	0.1333	0.0158	3.492e-17	A	C	-0.0032	0.0152	0.8351	71.1781
S100B	rs9271444	A	G	0.0819	0.0164	6.304e-07	A	G	-0.0457	0.0155	0.003099	24.9391

## Sheet: ASD_to_S100B_Instrument_SNPs
Outcome	SNP	A1	A2	beta	se	pval	A1_S100B	A2_S100B	beta_S100B	se_S100B	pval_S100B	F_stats
S100B	rs11185408	A	G	-0.0686965	0.0138	6.983e-07	A	G	-0.0003	0.0147	0.984	24.7805
S100B	rs141455452	T	G	0.0784044	0.0159	8.939e-07	T	G	-0.0141	0.0167	0.3981	24.3157
S100B	rs1452075	T	C	0.080704	0.0155	2.069e-07	T	C	-0.0082	0.0162	0.6131	27.1098
S100B	rs2224274	T	C	0.0709989	0.0138	2.858e-07	T	C	-0.0015	0.0145	0.9192	26.4694
S100B	rs2391769	A	G	-0.0769026	0.0145	1.135e-07	A	G	0.0125	0.0152	0.4103	28.1285
S100B	rs325485	A	G	0.0728043	0.0143	3.254e-07	A	G	0.009	0.0151	0.5518	25.9204
S100B	rs45595836	T	C	0.138996	0.0272	3.131e-07	T	C	-0.025	0.0294	0.3961	26.1138
S100B	rs66512	T	C	0.072702	0.0143	3.794e-07	T	C	0.004	0.0151	0.7894	25.8476
S100B	rs6701243	A	C	0.0735014	0.0144	3.074e-07	A	C	-0.01	0.015	0.5049	26.0535
S100B	rs72934503	A	G	-0.0704976	0.0141	5.892e-07	A	G	0.0114	0.0149	0.4435	24.9983
S100B	rs78827416	A	G	0.130502	0.0266	9e-07	A	G	-0.0031	0.0282	0.9117	24.0697
S100B	rs910805	A	G	-0.0956963	0.016	2.041e-09	A	G	0.0113	0.0166	0.4962	35.7726
S100B	rs9366877	A	G	0.0684994	0.0139	9.053e-07	A	G	-0.0083	0.0147	0.5742	24.2853

## Sheet: BIP_to_S100B_Instrument_SNPs
Outcome	SNP	A1	A2	beta	se	pval	A1_S100B	A2_S100B	beta_S100B	se_S100B	pval_S100B	F_stats
S100B	rs10035291	T	C	0.0778958	0.0147	1.147e-07	T	C	-0.0085	0.0159	0.5935	28.0798
S100B	rs10075788	A	G	-0.0711953	0.0143	6.398e-07	A	G	-0.024	0.017	0.1584	24.7874
S100B	rs10120508	A	G	-0.0726997	0.0148	9.078e-07	A	G	0.0114	0.0161	0.4792	24.1292
S100B	rs10147900	T	C	0.1308	0.0255	3.033e-07	T	C	0.0181	0.022	0.4098	26.3109
S100B	rs10744560	T	C	0.0832008	0.014	2.918e-09	T	C	0.0151	0.0152	0.3208	35.3182
S100B	rs10745843	A	G	0.0701975	0.0138	3.409e-07	A	G	-0.0152	0.015	0.3091	25.8753
S100B	rs10896090	A	G	0.0897036	0.0173	2.083e-07	A	G	-0.0029	0.0189	0.877	26.8861
S100B	rs111444407	T	C	0.1166	0.0184	2.404e-10	T	C	0.0071	0.0211	0.7355	40.1571
S100B	rs11231677	A	G	-0.071496	0.0142	4.851e-07	A	G	0.0016	0.0149	0.9123	25.3505
S100B	rs11647445	T	G	-0.074896	0.0142	1.217e-07	T	G	-0.0026	0.0156	0.8683	27.8189
S100B	rs11724116	T	C	-0.104095	0.0188	3.267e-08	T	C	-0.0017	0.0191	0.9294	30.6578
S100B	rs12153740	T	C	-0.0801044	0.0163	8.471e-07	T	C	0.0029	0.0188	0.8774	24.1511
S100B	rs12287648	A	G	-0.089695	0.0182	7.862e-07	A	G	-0.0041	0.0177	0.8153	24.2881
S100B	rs12538191	A	G	-0.0957953	0.0182	1.461e-07	A	G	0.0039	0.0184	0.8334	27.7042
S100B	rs12563424	T	C	-0.0697038	0.0139	5.293e-07	T	C	0.0076	0.0151	0.6158	25.1469
S100B	rs12621381	A	C	-0.0677972	0.0139	9.798e-07	A	C	0.0131	0.0148	0.3784	23.7899
S100B	rs12751064	T	C	-0.0736035	0.0149	7.9e-07	T	C	0.0179	0.0152	0.2399	24.4019
S100B	rs1278516	A	G	-0.113001	0.0226	5.558e-07	A	G	0.0182	0.0239	0.447	25.0003
S100B	rs12898460	T	C	-0.0789999	0.0146	6.354e-08	T	C	-0.0117	0.0155	0.4476	29.2784
S100B	rs13003404	T	C	-0.0726997	0.0137	1.176e-07	T	C	-0.0069	0.0149	0.6426	28.1595
S100B	rs138321	A	G	0.0793009	0.0135	4.692e-09	A	G	0.0064	0.0147	0.662	34.5055
S100B	rs17150022	T	C	-0.113202	0.0204	2.701e-08	T	C	0.0452	0.0234	0.05317	30.7929
S100B	rs17183814	A	G	-0.140896	0.0268	1.49e-07	A	G	0.0283	0.0263	0.2823	27.6392
S100B	rs174592	A	G	-0.0773995	0.0141	3.664e-08	A	G	0.0129	0.0152	0.3958	30.1327
S100B	rs1819204	A	G	0.080704	0.0162	5.886e-07	A	G	0.0016	0.0171	0.9261	24.8176
S100B	rs1850	T	C	-0.0752948	0.0143	1.49e-07	T	C	0.0044	0.0154	0.7757	27.7241
S100B	rs185308	T	C	0.0684994	0.0138	7.002e-07	T	C	0.0031	0.0152	0.8366	24.6386
S100B	rs2388334	A	G	-0.0713027	0.0133	8.621e-08	A	G	0.0093	0.0146	0.5216	28.7414
S100B	rs2635253	T	C	0.0679016	0.0135	5.063e-07	T	C	0.0315	0.0145	0.03036	25.2984
S100B	rs28565152	A	G	0.0802981	0.0158	3.83e-07	A	G	-0.0143	0.0173	0.4098	25.8283
S100B	rs329319	A	G	0.0788019	0.0139	1.539e-08	A	G	-0.0211	0.0147	0.1506	32.1399
S100B	rs3804640	A	G	0.071902	0.0135	9.265e-08	A	G	0.0258	0.0147	0.07894	28.367
S100B	rs3843751	T	C	0.075701	0.0144	1.602e-07	T	C	0.0096	0.016	0.549	27.6362
S100B	rs4447398	A	C	0.106304	0.02	1.097e-07	A	C	0.0137	0.0213	0.5194	28.2514
S100B	rs4595478	T	C	0.0927979	0.0178	1.919e-07	T	C	-0.0122	0.0204	0.5517	27.1792
S100B	rs55648125	A	G	-0.117096	0.0215	4.922e-08	A	G	-0.0033	0.0225	0.8843	29.6623
S100B	rs57681866	A	G	-0.161402	0.0296	5.001e-08	A	G	-0.0348	0.0282	0.2171	29.7327
S100B	rs57957974	A	C	0.0729995	0.0145	4.977e-07	A	C	-0.0081	0.0151	0.5899	25.3457
S100B	rs6060023	T	C	-0.0887984	0.0181	9.566e-07	T	C	0.0341	0.0192	0.07636	24.0687
S100B	rs6065777	T	G	0.0745043	0.0147	3.725e-07	T	G	-0.0063	0.0159	0.6925	25.6879
S100B	rs6079463	A	G	-0.0906033	0.0167	5.378e-08	A	G	-0.0136	0.0189	0.4719	29.4344
S100B	rs6090435	A	G	-0.0754997	0.015	4.393e-07	A	G	0.0037	0.0146	0.8007	25.3342
S100B	rs6767302	A	G	0.0703	0.0135	2.123e-07	A	G	0.006	0.0147	0.6827	27.1171
S100B	rs6829845	A	G	0.0728972	0.0142	2.94e-07	A	G	0.0051	0.0154	0.739	26.3539
S100B	rs7122539	A	G	-0.0734959	0.0142	2.226e-07	A	G	-0.0018	0.0153	0.9076	26.7885
S100B	rs71395455	A	G	0.082096	0.0146	1.934e-08	A	G	-0.0079	0.0158	0.6178	31.6183
S100B	rs7217151	T	C	0.0683967	0.0135	4.373e-07	T	C	-0.0038	0.0145	0.7933	25.6686
S100B	rs73188321	T	C	-0.0844039	0.0157	7.017e-08	T	C	0.0359	0.016	0.02452	28.9018
S100B	rs74446114	T	C	-0.0942008	0.0174	6.235e-08	T	C	-0.0025	0.0202	0.9027	29.3097
S100B	rs7544145	T	C	0.0909005	0.0181	4.835e-07	T	C	0.0029	0.0196	0.8831	25.2217
S100B	rs7915021	T	C	-0.0992017	0.02	6.859e-07	T	C	0.0053	0.0214	0.8057	24.6025
S100B	rs7916271	T	C	-0.070401	0.0141	5.722e-07	T	C	-0.0014	0.0153	0.9257	24.9298
S100B	rs7969091	A	G	-0.0692	0.0135	3.248e-07	A	G	0.0209	0.0147	0.1533	26.2751
S100B	rs8067817	T	C	0.0683967	0.0136	4.503e-07	T	C	0.0279	0.0146	0.05609	25.2925
S100B	rs814197	T	G	-0.0704976	0.0134	1.299e-07	T	G	-0.04	0.0146	0.006313	27.6783
S100B	rs884301	T	C	0.0802981	0.0138	5.801e-09	T	C	0.021	0.0151	0.1637	33.8573
S100B	rs893363	A	G	0.0686955	0.0138	6.396e-07	A	G	0.0031	0.015	0.836	24.7798
S100B	rs976498	T	C	0.0935996	0.0188	6.602e-07	T	C	-0.0374	0.0197	0.05694	24.7875
S100B	rs9834970	T	C	-0.101003	0.0134	5.531e-14	T	C	-0.0074	0.0146	0.6121	56.8149

## Sheet: MDD_to_S100B_Instrument_SNPs
Outcome	SNP	A1	A2	beta	se	pval	A1_S100B	A2_S100B	beta_S100B	se_S100B	pval_S100B	F_stats
S100B	rs1016165	T	C	0.0221	0.0044	4.179e-07	T	C	-0.0447	0.0153	0.003568	25.2278
S100B	rs10175979	T	C	0.0224	0.0045	7.393e-07	T	C	0.0031	0.0155	0.8403	24.7783
S100B	rs1021363	A	G	0.03	0.0045	2.287e-11	A	G	0.0102	0.0152	0.5023	44.4444
S100B	rs10235664	T	C	0.027	0.0049	4.677e-08	T	C	0.0136	0.0165	0.4087	30.3623
S100B	rs10501696	A	G	0.0295	0.0044	2.894e-11	A	G	-0.0075	0.0148	0.6127	44.9509
S100B	rs1055821	T	G	0.049	0.0093	1.455e-07	T	G	-0.0102	0.0331	0.7591	27.7604
S100B	rs10755215	T	C	0.0225	0.0043	2.193e-07	T	C	-0.0145	0.0148	0.3263	27.3797
S100B	rs10835380	A	G	0.0244	0.0046	9.626e-08	A	G	-0.0072	0.0153	0.6354	28.1361
S100B	rs10913112	T	C	-0.0262	0.0045	4.525e-09	T	C	-0.0138	0.0155	0.3738	33.8983
S100B	rs10913341	T	G	0.0376	0.0076	6.974e-07	T	G	-0.0065	0.0262	0.8052	24.4765
S100B	rs10961649	T	C	0.023	0.0046	6.315e-07	T	C	-0.005	0.0161	0.7572	25
S100B	rs1116690	A	G	-0.025	0.005	4.458e-07	A	G	-0.0099	0.0173	0.5658	25
S100B	rs11250015	A	G	0.0291	0.0055	1.165e-07	A	G	0.0175	0.019	0.3565	27.9937
S100B	rs11579246	A	G	0.0491	0.0075	6.004e-11	A	G	0.0117	0.0243	0.6299	42.8588
S100B	rs115938232	A	G	-0.0641	0.0092	3e-12	A	G	-0.0013	0.0319	0.9668	48.5445
S100B	rs116406755	A	G	0.043	0.0074	7.875e-09	A	G	0.0244	0.0288	0.3969	33.7655
S100B	rs11876458	A	G	0.0267	0.0054	6.713e-07	A	G	-0.0125	0.0185	0.4983	24.4475
S100B	rs12160976	A	G	-0.0243	0.0047	2.396e-07	A	G	0.0294	0.0184	0.1103	26.7311
S100B	rs12438687	T	C	0.0344	0.0066	1.992e-07	T	C	-0.0255	0.025	0.3076	27.1662
S100B	rs12512642	T	C	0.0263	0.0052	3.477e-07	T	C	-0.0304	0.0179	0.08894	25.5803
S100B	rs12526217	T	C	0.0344	0.0066	1.599e-07	T	C	-0.0021	0.0223	0.9265	27.1662
S100B	rs12552533	T	G	0.025	0.0048	2.346e-07	T	G	0.0174	0.0165	0.2917	27.1267
S100B	rs12589834	A	G	0.027	0.0051	1.307e-07	A	G	0.0071	0.0181	0.6926	28.0277
S100B	rs12604708	T	G	-0.0355	0.0069	2.712e-07	T	G	0.0404	0.0239	0.0908	26.4703
S100B	rs12619197	A	G	0.0233	0.0043	6.834e-08	A	G	-0.0117	0.0147	0.4261	29.3613
S100B	rs12661596	A	G	0.0254	0.0051	5.043e-07	A	G	0.0071	0.0173	0.6832	24.8043
S100B	rs12925872	T	C	0.0261	0.0051	3.683e-07	T	C	0.0069	0.0178	0.6987	26.1903
S100B	rs13037326	T	C	0.031	0.0049	2.398e-10	T	C	-0.0006	0.0166	0.9728	40.025
S100B	rs13394164	A	G	-0.0224	0.0044	3.485e-07	A	G	-0.0137	0.0149	0.3567	25.9174
S100B	rs1414622	T	C	0.0408	0.008	3.953e-07	T	C	0.017	0.0292	0.5607	26.01
S100B	rs1452787	A	G	-0.0266	0.0048	3.005e-08	A	G	0.0234	0.0166	0.158	30.7101
S100B	rs150346963	T	C	0.0283	0.0044	1.157e-10	T	C	-0.0115	0.0146	0.4311	41.3683
S100B	rs1512547	A	G	-0.0231	0.0047	7.447e-07	A	G	-0.0027	0.0159	0.8669	24.1562
S100B	rs159963	A	C	-0.0233	0.0044	1.029e-07	A	C	-0.0576	0.015	0.0001298	28.0418
S100B	rs17410557	T	C	-0.0267	0.0044	1.415e-09	T	C	0.0134	0.0147	0.3601	36.8228
S100B	rs17641524	T	C	-0.03	0.0053	1.502e-08	T	C	-0.009	0.0191	0.6363	32.0399
S100B	rs1784964	A	G	0.0276	0.0054	3.649e-07	A	G	-0.0129	0.0191	0.5007	26.1235
S100B	rs1862743	A	C	-0.0214	0.0043	6.856e-07	A	C	-0.0312	0.0147	0.03295	24.768
S100B	rs1908953	T	G	-0.0222	0.0044	3.688e-07	T	G	0.009	0.0146	0.5359	25.4566
S100B	rs1931388	A	G	0.0295	0.0044	1.68e-11	A	G	0.0001	0.0148	0.9927	44.9509
S100B	rs1950829	A	G	0.0297	0.0043	4.738e-12	A	G	0.0109	0.0148	0.4606	47.7063
S100B	rs198457	T	C	-0.0315	0.0056	1.9e-08	T	C	0.0062	0.0203	0.7592	31.6406
S100B	rs2058432	T	C	-0.0278	0.0053	1.31e-07	T	C	0.0099	0.0172	0.5644	27.513
S100B	rs2111592	A	G	0.0263	0.0046	1.35e-08	A	G	-0.006	0.0156	0.6986	32.6886
S100B	rs2132342	A	G	-0.0223	0.0044	3.562e-07	A	G	0.022	0.0148	0.138	25.6865
S100B	rs2187490	T	G	-0.0383	0.0074	2.574e-07	T	G	-0.0074	0.0263	0.7777	26.7876
S100B	rs2212450	T	C	-0.0223	0.0044	3.831e-07	T	C	-0.0102	0.0152	0.5017	25.6865
S100B	rs2214123	A	G	0.0261	0.0045	8.556e-09	A	G	0.0111	0.0154	0.4726	33.64
S100B	rs2232423	A	G	0.062	0.007	1.135e-18	A	G	0.0536	0.0239	0.02506	78.449
S100B	rs2246221	A	G	0.0219	0.0043	3.556e-07	A	G	0.0156	0.0148	0.2896	25.9389
S100B	rs2257269	A	G	0.0215	0.0044	8.917e-07	A	G	0.049	0.0149	0.001019	23.8765
S100B	rs2369818	T	C	0.0234	0.0043	7.179e-08	T	C	0.0011	0.0149	0.9388	29.6138
S100B	rs2394259	T	C	0.0231	0.0044	1.363e-07	T	C	0.0076	0.0153	0.6184	27.5625
S100B	rs2418449	T	C	0.0281	0.0048	4.245e-09	T	C	-0.0015	0.0163	0.9278	34.2713
S100B	rs2509805	T	C	0.0239	0.0046	2.404e-07	T	C	0.0002	0.0156	0.9923	26.9948
S100B	rs2568958	A	G	0.0382	0.0044	2.902e-18	A	G	0.0017	0.015	0.9104	75.374
S100B	rs2582954	T	C	-0.0222	0.0044	5.646e-07	T	C	-0.016	0.0152	0.2926	25.4566
S100B	rs2846139	T	C	0.0279	0.0053	1.544e-07	T	C	0.0047	0.0186	0.7986	27.7113
S100B	rs30266	A	G	0.0366	0.0046	1.428e-15	A	G	0.0092	0.0155	0.553	63.3062
S100B	rs3099439	T	C	-0.0241	0.0043	2.777e-08	T	C	-0.0125	0.0146	0.3941	31.4121
S100B	rs34416809	T	C	0.0444	0.0088	4.016e-07	T	C	-0.0181	0.029	0.5328	25.4566
S100B	rs34488670	T	C	-0.027	0.0053	2.633e-07	T	C	-0.0088	0.0177	0.6193	25.9523
S100B	rs3734537	A	C	-0.0427	0.0066	1.247e-10	A	C	-0.0677	0.0221	0.002231	41.857
S100B	rs3793577	A	G	-0.0234	0.0043	6.787e-08	A	G	0.0171	0.0146	0.2441	29.6138
S100B	rs3807865	A	G	0.031	0.0044	1.093e-12	A	G	0.0167	0.0147	0.2548	49.6384
S100B	rs3905238	A	G	0.0236	0.0045	1.977e-07	A	G	0.005	0.015	0.7372	27.5042
S100B	rs4131815	T	C	0.0251	0.0048	1.763e-07	T	C	-0.0061	0.0163	0.7092	27.3442
S100B	rs4141983	T	C	0.0264	0.0046	9.692e-09	T	C	-0.027	0.0153	0.07872	32.9376
S100B	rs4346585	T	C	-0.0248	0.0047	1.414e-07	T	C	0.0325	0.0153	0.03414	27.8425
S100B	rs4401954	A	C	0.0234	0.0046	3.278e-07	A	C	-0.0123	0.0152	0.4212	25.8771
S100B	rs4590380	A	C	-0.0348	0.0068	3.575e-07	A	C	-0.0036	0.0212	0.8651	26.1903
S100B	rs4653218	T	C	0.023	0.0044	1.266e-07	T	C	0.0342	0.0151	0.02302	27.3244
S100B	rs4776768	T	C	-0.0252	0.0048	1.43e-07	T	C	-0.006	0.0159	0.7063	27.5625
S100B	rs4799949	T	C	-0.0292	0.0046	1.403e-10	T	C	-0.0095	0.0155	0.5417	40.2949
S100B	rs4818766	A	G	-0.0224	0.0045	6.384e-07	A	G	-0.0084	0.015	0.5752	24.7783
S100B	rs4895718	T	C	-0.0224	0.0045	8.782e-07	T	C	0.0045	0.0155	0.7714	24.7783
S100B	rs4936275	T	C	0.0278	0.0044	3.353e-10	T	C	0.0222	0.0154	0.1505	39.9194
S100B	rs4948437	T	C	-0.0219	0.0043	3.793e-07	T	C	0.0097	0.0146	0.506	25.9389
S100B	rs508502	T	C	-0.0264	0.0048	3.556e-08	T	C	0.0025	0.0174	0.8864	30.25
S100B	rs521048	A	G	-0.0252	0.0049	2.558e-07	A	G	0.0333	0.0169	0.04798	26.449
S100B	rs55908506	A	C	0.0397	0.008	7.108e-07	A	C	-0.0196	0.0271	0.4698	24.6264
S100B	rs55943003	A	G	0.0273	0.0051	7.081e-08	A	G	-0.0049	0.0167	0.7706	28.654
S100B	rs56101042	A	G	-0.0278	0.0055	5.056e-07	A	G	-0.0016	0.0187	0.9322	25.5484
S100B	rs578174	A	G	0.0364	0.0072	3.598e-07	A	G	-0.0051	0.026	0.844	25.5586
S100B	rs59082935	T	C	0.0363	0.0066	3.071e-08	T	C	0.024	0.0226	0.2891	30.25
S100B	rs59283172	A	G	-0.039	0.007	2.409e-08	A	G	0.0149	0.0231	0.5193	31.0408
S100B	rs60157091	T	C	0.0215	0.0043	6.408e-07	T	C	-0.0043	0.0149	0.7739	25
S100B	rs61867294	A	G	0.0281	0.0054	2.215e-07	A	G	0.0087	0.0181	0.629	27.0785
S100B	rs61914045	A	G	0.0309	0.0054	7.964e-09	A	G	0.021	0.0178	0.2393	32.7438
S100B	rs62535714	A	G	0.0339	0.0058	4.686e-09	A	G	-0.021	0.0188	0.2621	34.162
S100B	rs6277	A	G	-0.0237	0.0043	4.13e-08	A	G	-0.0051	0.0147	0.7282	30.378
S100B	rs6424532	A	G	0.0292	0.0043	1.096e-11	A	G	-0.0123	0.0146	0.3991	46.1136
S100B	rs6479487	T	G	-0.0296	0.0059	5.559e-07	T	G	-0.0053	0.0192	0.7838	25.1698
S100B	rs6591221	T	C	-0.0223	0.0044	3.185e-07	T	C	0.0149	0.0146	0.3089	25.6865
S100B	rs6606679	T	C	-0.024	0.0046	1.526e-07	T	C	-0.034	0.0156	0.02929	27.2212
S100B	rs66511648	T	C	-0.0297	0.0048	6.03e-10	T	C	0.0084	0.0164	0.6101	38.2852
S100B	rs6656912	T	C	-0.0252	0.0043	6.503e-09	T	C	0.0061	0.0147	0.6798	34.3451
S100B	rs6689451	A	G	0.0366	0.0071	2.733e-07	A	G	-0.0286	0.0236	0.2249	26.5733
S100B	rs6746122	A	G	0.0226	0.0046	8.698e-07	A	G	-0.0249	0.0153	0.1042	24.138
S100B	rs68170059	T	G	-0.0286	0.005	1.165e-08	T	G	-0.0132	0.017	0.439	32.7184
S100B	rs6907864	T	C	0.0345	0.007	7.414e-07	T	C	0.0108	0.023	0.6405	24.2908
S100B	rs699927	T	G	-0.024	0.0044	3.785e-08	T	G	-0.0138	0.0147	0.3482	29.7521
S100B	rs7030813	T	C	0.0247	0.0045	3.453e-08	T	C	-0.0382	0.0151	0.01129	30.1279
S100B	rs7152906	T	C	-0.0258	0.0043	1.873e-09	T	C	0.002	0.0147	0.8928	36
S100B	rs7200826	T	C	0.0268	0.0049	5.488e-08	T	C	0.0026	0.0169	0.8762	29.9142
S100B	rs7241572	A	G	0.0323	0.0054	2.433e-09	A	G	0.015	0.0191	0.4316	35.7781
S100B	rs72737052	A	G	-0.047	0.0087	5.822e-08	A	G	0.0196	0.0287	0.4957	29.1848
S100B	rs72948506	A	G	0.0265	0.0047	1.715e-08	A	G	-0.0073	0.0159	0.6466	31.7904
S100B	rs7502539	A	G	-0.0229	0.0046	6.797e-07	A	G	-0.0376	0.0156	0.01616	24.7831
S100B	rs7548487	A	G	-0.0354	0.0067	1.263e-07	A	G	0.0125	0.0229	0.586	27.9162
S100B	rs7551758	T	G	-0.0283	0.0043	5.107e-11	T	G	0.0049	0.0149	0.743	43.3148
S100B	rs7595982	T	G	-0.0245	0.0046	7.744e-08	T	G	0.0083	0.0148	0.5763	28.3672
S100B	rs7725715	A	G	0.029	0.0043	1.607e-11	A	G	0.0057	0.015	0.7023	45.484
S100B	rs77579223	T	C	-0.0251	0.005	4.862e-07	T	C	0.0004	0.0168	0.981	25.2004
S100B	rs7772160	T	C	0.0289	0.0043	1.855e-11	T	C	-0.0065	0.0146	0.6577	45.1709
S100B	rs780025	T	G	0.0239	0.0046	1.948e-07	T	G	-0.0281	0.0153	0.06622	26.9948
S100B	rs7842361	T	C	-0.0325	0.0063	2.441e-07	T	C	0.023	0.0227	0.311	26.6125
S100B	rs79017454	T	C	-0.043	0.0085	3.897e-07	T	C	-0.033	0.0317	0.2973	25.5917
S100B	rs8093506	A	G	0.0291	0.0051	1.33e-08	A	G	0.0135	0.0171	0.4306	32.5571
S100B	rs843812	A	G	0.0248	0.0044	1.405e-08	A	G	0.0244	0.0149	0.1016	31.7686
S100B	rs896686	T	G	0.0314	0.0058	5.498e-08	T	G	-0.0117	0.0198	0.5535	29.3092
S100B	rs9307085	T	C	0.0384	0.0076	4.535e-07	T	C	-0.0379	0.0256	0.1388	25.5291
S100B	rs9364755	A	G	-0.0283	0.0051	3.486e-08	A	G	-0.0199	0.0175	0.2554	30.7916
S100B	rs9529218	T	C	-0.034	0.0054	2.231e-10	T	C	0.0259	0.0188	0.1685	39.6433
S100B	rs9536381	T	C	0.0255	0.0046	2.617e-08	T	C	0.0024	0.0155	0.879	30.7302
S100B	rs9538160	A	G	-0.0225	0.0045	5.174e-07	A	G	0.0306	0.0154	0.04656	25
S100B	rs9545375	T	C	0.0244	0.0048	4.035e-07	T	C	-0.0056	0.0161	0.7294	25.8403
S100B	rs958538	T	C	0.0288	0.005	8.014e-09	T	C	-0.0154	0.0167	0.356	33.1776
S100B	rs9642819	A	G	0.0241	0.0049	9.118e-07	A	G	-0.0083	0.0171	0.6279	24.1903
S100B	rs971527	T	C	0.029	0.0052	2.512e-08	T	C	0.0302	0.0176	0.08739	31.1021
S100B	rs9831648	T	G	-0.0292	0.0052	1.586e-08	T	G	-0.0129	0.017	0.4495	31.5325
S100B	rs9936260	A	G	0.0246	0.0048	2.908e-07	A	G	-0.0203	0.0161	0.2058	26.2656
S100B	rs9953930	T	C	0.0345	0.0055	4.104e-10	T	C	-0.0131	0.0184	0.4749	39.3471

## Sheet: PD_to_S100B_Instrument_SNPs
Outcome	SNP	A1	A2	beta	se	pval	A1_S100B	A2_S100B	beta_S100B	se_S100B	pval_S100B	F_stats
S100B	rs10025915	A	G	0.3667	0.0354	4.148e-25	A	G	0.0047	0.0261	0.8572	107.304
S100B	rs10513789	T	G	0.1596	0.0219	3.185e-13	T	G	-0.0026	0.0176	0.8817	53.1102
S100B	rs10756905	T	C	0.1011	0.0196	2.456e-07	T	C	0.0094	0.017	0.5781	26.6066
S100B	rs10847864	T	G	0.1274	0.0179	9.812e-13	T	G	-0.0084	0.017	0.6196	50.6562
S100B	rs11223626	A	C	-0.089	0.0177	4.975e-07	A	C	-0.002	0.0158	0.9002	25.2833
S100B	rs13122345	T	C	0.1387	0.0283	9.237e-07	T	C	-0.0067	0.0256	0.7929	24.0204
S100B	rs1372518	A	C	-0.2334	0.0209	5.354e-29	A	C	0.0045	0.0192	0.8137	124.712
S100B	rs17723260	A	G	0.1275	0.0236	6.27e-08	A	G	0.0029	0.021	0.8885	29.1875
S100B	rs2208485	A	G	-0.0936	0.0182	2.652e-07	A	G	0.0148	0.0153	0.3344	26.449
S100B	rs2295547	A	C	0.0894	0.0182	8.768e-07	A	C	0.0183	0.0161	0.2556	24.1286
S100B	rs34311866	T	C	-0.2272	0.0231	7.974e-23	T	C	-0.0439	0.0199	0.02732	96.737
S100B	rs34679758	A	G	0.1275	0.0259	8.715e-07	A	G	-0.0446	0.0208	0.03199	24.2338
S100B	rs356203	T	C	-0.2398	0.0178	3.007e-41	T	C	-0.0073	0.015	0.6285	181.492
S100B	rs3775120	A	G	-0.1152	0.0187	6.803e-10	A	G	-0.0197	0.0152	0.1954	37.9509
S100B	rs4488803	A	G	-0.1136	0.0199	1.076e-08	A	G	-0.0092	0.0152	0.5458	32.5875
S100B	rs4566208	A	G	0.0957	0.0174	3.884e-08	A	G	-0.0175	0.0147	0.2343	30.25
S100B	rs4588066	A	G	0.1046	0.0178	4.453e-09	A	G	-0.0211	0.0154	0.1703	34.5321
S100B	rs4698412	A	G	0.1258	0.0168	7.049e-14	A	G	-0.0101	0.0146	0.4873	56.0716
S100B	rs4699965	A	C	0.1031	0.0186	3.133e-08	A	C	0.0092	0.015	0.5404	30.725
S100B	rs4774417	A	G	0.1052	0.0192	4.626e-08	A	G	-0.0021	0.0162	0.8952	30.0213
S100B	rs4810686	T	C	0.0949	0.0187	3.697e-07	T	C	-0.0029	0.0151	0.8452	25.7543
S100B	rs58879558	T	C	0.2383	0.025	1.363e-21	T	C	0.0065	0.0185	0.724	90.859
S100B	rs620490	T	G	0.1174	0.019	6.456e-10	T	G	-0.0257	0.0165	0.1193	38.1794
S100B	rs6741007	T	G	0.1233	0.0175	2.087e-12	T	G	0.0125	0.0154	0.4166	49.6421
S100B	rs6808178	T	C	0.0864	0.0174	7.199e-07	T	C	-0.0036	0.0151	0.8099	24.6564
S100B	rs75646569	T	G	-0.1916	0.0266	5.618e-13	T	G	0.0167	0.0256	0.5125	51.8833
S100B	rs7695720	A	C	0.1255	0.0208	1.528e-09	A	C	0.0363	0.0178	0.04177	36.405
S100B	rs823116	A	G	0.1007	0.0171	3.655e-09	A	G	0.0118	0.0147	0.4229	34.679
S100B	rs858295	A	G	0.1039	0.0176	3.831e-09	A	G	0.0022	0.015	0.884	34.8502
S100B	rs9840232	T	C	0.1157	0.0233	6.565e-07	T	C	-0.018	0.0194	0.3533	24.6578

## Sheet: SCZ_to_S100B_Instrument_SNPs
Outcome	SNP	A1	A2	beta	se	pval	A1_S100B	A2_S100B	beta_S100B	se_S100B	pval_S100B	F_stats
S100B	rs10043984	T	C	0.0648978	0.0122	1.062e-07	T	C	0.0236	0.0172	0.171	28.297
S100B	rs10149407	T	C	0.0656005	0.0117	2.346e-08	T	C	-0.0045	0.0156	0.775	31.4371
S100B	rs10150710	T	C	0.0611986	0.0113	5.803e-08	T	C	0.0223	0.0145	0.1247	29.3309
S100B	rs1023500	T	C	0.0753023	0.0138	4.482e-08	T	C	0.0142	0.0195	0.467	29.7754
S100B	rs1024582	A	G	0.0993022	0.0114	2.714e-18	A	G	0.0122	0.0151	0.4195	75.8766
S100B	rs10425465	T	G	0.0660031	0.0129	2.927e-07	T	G	0.0121	0.0174	0.4868	26.1787
S100B	rs10515678	T	C	-0.070401	0.012	4.557e-09	T	C	-0.0135	0.0156	0.388	34.4188
S100B	rs10791097	T	G	0.0768962	0.0109	1.607e-12	T	G	0.0098	0.0149	0.5092	49.7688
S100B	rs10875127	A	G	-0.0635044	0.0121	1.425e-07	A	G	-0.0029	0.0158	0.8555	27.5446
S100B	rs10890030	T	C	-0.0660009	0.0109	1.216e-09	T	C	0.0147	0.0145	0.3115	36.6646
S100B	rs10954580	A	G	0.0642041	0.0114	1.643e-08	A	G	0.0045	0.0154	0.7711	31.7187
S100B	rs11027857	A	G	0.064401	0.0109	2.95e-09	A	G	0.0052	0.0146	0.7199	34.9086
S100B	rs1106568	A	G	-0.0689964	0.0125	3.407e-08	A	G	0.0234	0.0167	0.1615	30.4673
S100B	rs11111478	T	C	0.0627964	0.0113	2.455e-08	T	C	-0.006	0.0151	0.6896	30.8825
S100B	rs11210892	A	G	-0.0674013	0.0115	4.126e-09	A	G	-0.025	0.0156	0.1083	34.3511
S100B	rs11233632	T	C	-0.0548047	0.011	6.331e-07	T	C	0.0174	0.0148	0.2402	24.8228
S100B	rs113725551	A	G	0.0995014	0.0127	5.049e-15	A	G	-0.03	0.0166	0.07105	61.3834
S100B	rs11597844	T	C	-0.121603	0.0249	9.999e-07	T	C	-0.0605	0.0321	0.05994	23.85
S100B	rs11682175	T	C	-0.0739049	0.0112	4.608e-11	T	C	0.02	0.0148	0.1772	43.5422
S100B	rs11717297	T	C	0.0711013	0.0134	1.258e-07	T	C	0.0094	0.0177	0.5949	28.1544
S100B	rs11857340	T	C	-0.0591027	0.0115	2.855e-07	T	C	-0.0119	0.0157	0.4484	26.413
S100B	rs11901961	A	C	0.0693022	0.0131	1.32e-07	A	C	0.026	0.0182	0.1535	27.9866
S100B	rs12093576	T	C	0.0633972	0.0112	1.313e-08	T	C	0.0193	0.015	0.1974	32.0409
S100B	rs12138260	A	G	-0.0762009	0.0152	5.496e-07	A	G	0.0128	0.0187	0.4929	25.1324
S100B	rs12163529	A	G	-0.0704976	0.011	1.591e-10	A	G	-0.0177	0.0148	0.2323	41.0736
S100B	rs12283301	T	C	-0.0555973	0.011	4.39e-07	T	C	0.0041	0.0147	0.7792	25.5459
S100B	rs1232001	T	C	0.0651977	0.0123	1.247e-07	T	C	0.0138	0.0167	0.4075	28.0966
S100B	rs12325003	T	C	0.0829983	0.0155	8.787e-08	T	C	0.0101	0.0221	0.6465	28.6731
S100B	rs1233578	A	G	0.188701	0.0161	1.479e-31	A	G	0.0331	0.0213	0.1197	137.372
S100B	rs12366213	A	G	0.064401	0.0125	2.657e-07	A	G	-0.0035	0.0161	0.8299	26.5439
S100B	rs12420205	T	C	0.0765999	0.0119	1.386e-10	T	C	0.0107	0.0163	0.5095	41.4345
S100B	rs12421382	T	C	-0.0648052	0.0116	2.204e-08	T	C	0.031	0.0154	0.04463	31.2107
S100B	rs12474906	A	C	0.0820039	0.0142	7.979e-09	A	C	-0.0164	0.0187	0.3802	33.3497
S100B	rs12498650	A	G	0.080704	0.0148	5.095e-08	A	G	0.03	0.0198	0.1294	29.7349
S100B	rs12532143	T	C	0.0807963	0.0115	2.325e-12	T	C	0.027	0.0155	0.08192	49.3613
S100B	rs1264329	A	G	0.0924971	0.0176	1.596e-07	A	G	0.0114	0.023	0.6199	27.6205
S100B	rs12704290	A	G	-0.105305	0.0168	3.484e-10	A	G	-0.0022	0.0224	0.9217	39.2897
S100B	rs1289003	T	G	0.0540999	0.011	9.001e-07	T	G	0.0232	0.0152	0.1265	24.1884
S100B	rs12914626	T	C	-0.0594953	0.0119	5.856e-07	T	C	0.0056	0.0161	0.7289	24.996
S100B	rs12933068	A	G	-0.0606952	0.0109	2.879e-08	A	G	-0.002	0.0148	0.8932	31.0068
S100B	rs13071962	A	G	-0.0814053	0.0135	1.822e-09	A	G	-0.0099	0.0185	0.5935	36.3612
S100B	rs13074132	T	C	0.058401	0.0115	3.523e-07	T	C	-0.0106	0.0156	0.4946	25.7896
S100B	rs13135092	A	G	-0.147005	0.0205	7.32e-13	A	G	0.0533	0.033	0.1062	51.4226
S100B	rs13158939	T	C	-0.107697	0.0211	3.172e-07	T	C	0.0046	0.0268	0.8647	26.0519
S100B	rs13233308	T	C	-0.0557982	0.0109	2.86e-07	T	C	-0.0138	0.0146	0.3459	26.2052
S100B	rs1329313	T	C	0.0563992	0.011	2.599e-07	T	C	0.0196	0.0147	0.1839	26.2882
S100B	rs1339227	T	C	-0.0636003	0.0114	2.639e-08	T	C	-0.0002	0.0151	0.9888	31.1249
S100B	rs1351356	T	C	0.0606999	0.0123	7.317e-07	T	C	-0.0039	0.0167	0.817	24.3538
S100B	rs138565042	A	G	0.0603987	0.0114	1.079e-07	A	G	0.0062	0.0149	0.679	28.0702
S100B	rs1389724	T	C	0.0582029	0.0119	9.577e-07	T	C	0.0143	0.0161	0.3755	23.9219
S100B	rs139027324	T	C	-0.0856015	0.0168	3.532e-07	T	C	-0.0084	0.0248	0.7341	25.9623
S100B	rs1451488	A	G	-0.0608015	0.011	3.261e-08	A	G	-0.0231	0.0146	0.1155	30.5523
S100B	rs145504882	T	C	0.0556996	0.0112	6.626e-07	T	C	0.01	0.0151	0.5058	24.7325
S100B	rs1482292	A	C	-0.0884051	0.0181	9.893e-07	A	C	-0.0255	0.024	0.2876	23.856
S100B	rs149987	T	C	0.147497	0.0256	7.801e-09	T	C	0.0393	0.0347	0.2565	33.1961
S100B	rs1509378	A	G	0.0686021	0.0121	1.323e-08	A	G	0.0126	0.0154	0.4139	32.1443
S100B	rs1615350	T	C	-0.0861027	0.0123	2.278e-12	T	C	0.0089	0.0176	0.6138	49.0031
S100B	rs1664598	T	C	-0.0561049	0.0114	8.286e-07	T	C	-0.008	0.0154	0.6051	24.2209
S100B	rs16825349	A	G	-0.0797036	0.0142	1.839e-08	A	G	0.0007	0.0186	0.9704	31.505
S100B	rs16851048	T	C	-0.0730009	0.0136	8.722e-08	T	C	0.0312	0.0179	0.08154	28.8123
S100B	rs171329	A	G	0.0736036	0.0111	3.693e-11	A	G	-0.0117	0.0147	0.4245	43.9695
S100B	rs17194490	T	G	0.0992026	0.0147	1.694e-11	T	G	-0.0263	0.0198	0.1851	45.5419
S100B	rs17230816	T	G	0.105098	0.0212	7.025e-07	T	G	-0.008	0.0292	0.7829	24.5766
S100B	rs17843698	T	C	0.116502	0.0177	4.964e-11	T	C	0.0144	0.0212	0.4957	43.3233
S100B	rs181534266	A	C	-0.118401	0.0237	5.879e-07	A	C	-0.0192	0.0297	0.5167	24.9581
S100B	rs1880275	A	C	-0.0882958	0.0172	2.643e-07	A	C	0.0119	0.0249	0.6311	26.3526
S100B	rs1971791	A	G	-0.0573008	0.0108	1.2e-07	A	G	-0.0271	0.0146	0.06348	28.1497
S100B	rs1996719	A	G	0.061001	0.0122	5.414e-07	A	G	-0.0034	0.0165	0.8383	25.0008
S100B	rs200050069	T	G	-0.118603	0.0222	9.454e-08	T	G	-0.0318	0.0316	0.3138	28.5422
S100B	rs201415661	T	C	-0.119099	0.02	2.468e-09	T	C	0.0058	0.0236	0.8072	35.4614
S100B	rs2053079	A	G	-0.0724954	0.0128	1.315e-08	A	G	-0.0078	0.017	0.6463	32.0776
S100B	rs2071287	T	C	-0.0648052	0.011	3.254e-09	T	C	0.0107	0.0147	0.4635	34.7084
S100B	rs2153960	A	G	-0.0610991	0.0118	2.297e-07	A	G	0.018	0.0162	0.267	26.8106
S100B	rs215412	A	G	0.067696	0.0115	3.559e-09	A	G	-0.0218	0.0153	0.1534	34.6522
S100B	rs217289	A	G	-0.0663962	0.011	1.578e-09	A	G	0.0055	0.0146	0.707	36.4336
S100B	rs2237234	A	G	-0.0795953	0.0123	8.425e-11	A	G	-0.0091	0.0161	0.5744	41.876
S100B	rs2239063	A	C	0.0686955	0.0121	1.581e-08	A	C	-0.0091	0.0164	0.5795	32.2319
S100B	rs2285266	A	G	-0.0677008	0.0126	8.401e-08	A	G	-0.0196	0.0172	0.2543	28.87
S100B	rs2319280	A	C	-0.0905047	0.0148	9.608e-10	A	C	-0.0023	0.0195	0.9057	37.3955
S100B	rs2325558	A	G	-0.0644959	0.0127	3.8e-07	A	G	0.0236	0.0163	0.1475	25.7903
S100B	rs2328887	T	C	-0.1508	0.0202	8.706e-14	T	C	-0.0486	0.0252	0.0537	55.7311
S100B	rs2414718	A	G	0.0694981	0.011	2.351e-10	A	G	-0.0055	0.0149	0.7123	39.9172
S100B	rs2428162	T	C	-0.0663001	0.0111	2.234e-09	T	C	0.0117	0.0148	0.432	35.6765
S100B	rs2523673	T	C	0.065104	0.011	3.794e-09	T	C	-0.0097	0.0146	0.5045	35.0292
S100B	rs2523898	A	G	0.0563992	0.011	3.262e-07	A	G	-0.062	0.0146	2.283e-05	26.2882
S100B	rs2591075	A	G	0.0707007	0.0143	8.1e-07	A	G	-0.0116	0.019	0.5397	24.4442
S100B	rs2788117	T	C	-0.0669949	0.0126	9.928e-08	T	C	0.0021	0.017	0.9011	28.2711
S100B	rs2796441	A	G	-0.0566021	0.0112	4.168e-07	A	G	0.0228	0.0148	0.1228	25.5405
S100B	rs2802535	T	C	0.117401	0.0138	1.608e-17	T	C	-0.0219	0.0178	0.2189	72.3742
S100B	rs2810117	T	C	0.0686021	0.0115	2.188e-09	T	C	-0.0092	0.0159	0.562	35.586
S100B	rs2817201	A	C	0.0690969	0.0138	5.73e-07	A	C	-0.0104	0.0181	0.5637	25.0702
S100B	rs2828464	T	C	0.0572967	0.0114	4.977e-07	T	C	0.007	0.015	0.6401	25.261
S100B	rs28607014	T	C	-0.0555021	0.0113	9.801e-07	T	C	-0.0139	0.0154	0.3662	24.1247
S100B	rs28681284	T	C	-0.0991024	0.0135	2.259e-13	T	C	-0.014	0.0181	0.4419	53.889
S100B	rs2905627	T	C	0.0587971	0.0118	5.641e-07	T	C	-0.0059	0.0158	0.7098	24.8283
S100B	rs2916068	A	G	-0.0646025	0.0113	1.046e-08	A	G	0	0.015	0.9998	32.6845
S100B	rs2945899	T	C	-0.0704976	0.0138	3.479e-07	T	C	-0.0227	0.0184	0.2169	26.097
S100B	rs2949006	T	G	0.104	0.0137	3.454e-14	T	G	-0.0219	0.019	0.2487	57.6265
S100B	rs2955368	A	G	-0.0652001	0.0115	1.433e-08	A	G	0.0365	0.0159	0.02187	32.144
S100B	rs301798	A	G	-0.0646985	0.0115	2.04e-08	A	G	0.0259	0.0154	0.09269	31.6514
S100B	rs3094115	A	G	0.0705982	0.0126	2.315e-08	A	G	0.0089	0.0166	0.5921	31.394
S100B	rs3112532	A	G	-0.0689	0.0114	1.565e-09	A	G	-0.0255	0.0151	0.09223	36.5283
S100B	rs3131855	A	C	-0.0754997	0.0113	2.252e-11	A	C	-0.0186	0.015	0.2162	44.641
S100B	rs3132502	A	G	-0.0836969	0.0123	9.003e-12	A	G	-0.0342	0.0166	0.03888	46.3029
S100B	rs314272	A	G	-0.0553964	0.0109	3.681e-07	A	G	-0.0381	0.0148	0.009831	25.8292
S100B	rs324017	A	C	-0.0649013	0.0121	7.318e-08	A	C	0.0255	0.0161	0.1124	28.7697
S100B	rs34102591	A	G	-0.0695001	0.0138	4.641e-07	A	G	-0.0141	0.0188	0.4542	25.3637
S100B	rs34385765	A	G	0.0575989	0.0116	6.735e-07	A	G	0.0035	0.015	0.8139	24.6554
S100B	rs34626435	A	G	0.0868014	0.0173	4.937e-07	A	G	-0.007	0.0227	0.7582	25.1745
S100B	rs35058679	T	C	0.0639039	0.013	8.579e-07	T	C	-0.0116	0.0176	0.5102	24.164
S100B	rs35060258	A	G	0.0582972	0.0118	8.236e-07	A	G	-0.027	0.016	0.09174	24.408
S100B	rs35123781	A	G	-0.0580953	0.0115	4.222e-07	A	G	0.0091	0.0154	0.5566	25.5204
S100B	rs35229468	T	C	0.0857005	0.0119	6.623e-13	T	C	0.0058	0.0159	0.7149	51.8648
S100B	rs352935	T	C	0.0537967	0.0109	7.359e-07	T	C	-0.0067	0.0152	0.6568	24.3589
S100B	rs35612961	A	G	-0.0773023	0.014	3.371e-08	A	G	-0.0038	0.0193	0.8445	30.488
S100B	rs36034627	T	G	-0.1214	0.0141	8.056e-18	T	G	-0.0198	0.0183	0.2791	74.1304
S100B	rs3753002	A	G	-0.0564011	0.0109	2.35e-07	A	G	0.0136	0.0148	0.3569	26.7745
S100B	rs3768644	A	G	-0.0916001	0.0178	2.787e-07	A	G	0.0227	0.0241	0.3458	26.4821
S100B	rs3814883	T	C	-0.0719042	0.0111	7.815e-11	T	C	-0.0017	0.0147	0.908	41.9627
S100B	rs3849046	T	C	0.0621012	0.0109	1.298e-08	T	C	0.028	0.0147	0.0559	32.4599
S100B	rs4129585	A	C	0.0780993	0.0109	7.704e-13	A	C	-0.0004	0.0148	0.9775	51.3383
S100B	rs4391122	A	G	-0.0785022	0.0109	5.702e-13	A	G	-0.0011	0.0146	0.9428	51.8694
S100B	rs439639	A	C	0.0630969	0.0114	3.061e-08	A	C	-0.0219	0.0151	0.1472	30.6341
S100B	rs4470825	A	G	-0.0544034	0.0109	6.443e-07	A	G	-0.0164	0.0147	0.2648	24.9114
S100B	rs4481150	T	C	0.0690969	0.0109	2.291e-10	T	C	-0.0212	0.0147	0.1485	40.185
S100B	rs448277	T	C	-0.0889952	0.013	6.759e-12	T	C	-0.0314	0.0169	0.06347	46.8647
S100B	rs4492120	A	G	0.059796	0.0116	2.249e-07	A	G	0.0104	0.0159	0.5153	26.5723
S100B	rs4523180	T	G	0.112096	0.0207	5.855e-08	T	G	0.03	0.0252	0.2335	29.325
S100B	rs4523957	T	G	0.0650009	0.0114	1.246e-08	T	G	-0.01	0.0152	0.5101	32.5109
S100B	rs4685	T	C	0.0758957	0.0115	4.561e-11	T	C	-0.0261	0.0158	0.09847	43.555
S100B	rs4702	A	G	-0.0785022	0.0114	4.897e-12	A	G	0.006	0.0146	0.6815	47.4192
S100B	rs4711350	A	G	-0.0776048	0.0141	3.571e-08	A	G	0.0108	0.0182	0.5513	30.2928
S100B	rs4766428	T	C	0.0656005	0.011	2.755e-09	T	C	0.012	0.0149	0.4175	35.5655
S100B	rs4801131	T	C	-0.0682039	0.011	6.008e-10	T	C	0.0033	0.0149	0.8251	38.4444
S100B	rs484201	T	C	0.0579009	0.0114	3.667e-07	T	C	0.0024	0.0147	0.8701	25.7965
S100B	rs4987094	A	G	0.0942005	0.0177	1.094e-07	A	G	0.0006	0.0252	0.9821	28.3243
S100B	rs5026743	T	G	-0.057502	0.0113	3.586e-07	T	G	0.0249	0.0149	0.09463	25.8946
S100B	rs525297	A	C	0.0603046	0.011	4.151e-08	A	C	-0.0235	0.0149	0.1149	30.0549
S100B	rs532086	T	C	0.148196	0.016	2.278e-20	T	C	0.0104	0.02	0.6019	85.7891
S100B	rs533123	A	G	0.0779975	0.0142	3.636e-08	A	G	0.0158	0.019	0.4048	30.1707
S100B	rs55661361	A	G	-0.0777021	0.0116	1.892e-11	A	G	-0.0018	0.0156	0.9098	44.8693
S100B	rs56145559	T	C	0.0669014	0.013	2.686e-07	T	C	-0.0196	0.0177	0.2678	26.484
S100B	rs57023171	T	C	-0.0648052	0.0113	9.127e-09	T	C	0.0045	0.0153	0.7689	32.8899
S100B	rs5757730	A	G	-0.0730009	0.0114	1.56e-10	A	G	0.0158	0.0145	0.277	41.0059
S100B	rs5757773	A	G	0.0574006	0.0114	4.645e-07	A	G	-0.0113	0.0148	0.4447	25.3526
S100B	rs58120505	T	C	0.0827038	0.0111	7.328e-14	T	C	0.0124	0.0147	0.3996	55.5143
S100B	rs59979824	A	C	-0.0631954	0.012	1.217e-07	A	C	-0.0129	0.0154	0.402	27.7338
S100B	rs6002655	T	C	0.0709989	0.0112	1.961e-10	T	C	-0.0053	0.0148	0.7228	40.1853
S100B	rs6065094	A	G	-0.0751008	0.0116	1.107e-10	A	G	-0.0092	0.016	0.5632	41.9153
S100B	rs61833239	T	G	-0.0831968	0.0156	9.327e-08	T	G	-0.0071	0.0192	0.71	28.4423
S100B	rs61847303	T	C	-0.0610034	0.0122	5.756e-07	T	C	0.0161	0.0164	0.328	25.0028
S100B	rs61937595	T	C	-0.144402	0.0206	2.365e-12	T	C	0.0422	0.0262	0.1079	49.1372
S100B	rs62244881	T	C	0.0923968	0.0162	1.288e-08	T	C	0.0061	0.0211	0.7716	32.53
S100B	rs62384243	T	C	0.0542988	0.011	7.187e-07	T	C	-0.0013	0.0149	0.9328	24.3666
S100B	rs6509439	T	C	-0.0606952	0.0122	6.263e-07	T	C	0.0116	0.0156	0.4552	24.7508
S100B	rs6550435	T	G	-0.0769998	0.0113	8.055e-12	T	G	-0.0146	0.015	0.3293	46.4326
S100B	rs6694545	A	G	0.0787003	0.0127	6.057e-10	A	G	-0.0194	0.0168	0.249	38.4012
S100B	rs67439964	T	C	0.0712038	0.0135	1.231e-07	T	C	-0.0091	0.0166	0.5839	27.8188
S100B	rs6825268	A	G	-0.0562953	0.0112	5.322e-07	A	G	-0.0017	0.0154	0.9122	25.2643
S100B	rs6874865	A	G	-0.107095	0.0211	3.986e-07	A	G	-0.0182	0.029	0.5291	25.7618
S100B	rs6891794	T	G	0.0936998	0.0167	2.2e-08	T	G	-0.0094	0.0205	0.6451	31.4807
S100B	rs6918586	T	C	0.0728972	0.0112	6.402e-11	T	C	0.0035	0.015	0.8131	42.3629
S100B	rs7033189	A	G	-0.0655951	0.0116	1.552e-08	A	G	0.0214	0.0158	0.177	31.9762
S100B	rs707939	A	C	0.0836976	0.0113	1.591e-13	A	C	0.0249	0.0153	0.1038	54.8616
S100B	rs7085104	A	G	0.0973989	0.0114	1.366e-17	A	G	0.0102	0.0154	0.5068	72.9959
S100B	rs715170	T	C	-0.0646025	0.0122	1.224e-07	T	C	-0.0048	0.0164	0.7715	28.0401
S100B	rs7267348	T	C	-0.0669949	0.0125	7.842e-08	T	C	-0.0039	0.017	0.8186	28.7252
S100B	rs72843998	T	C	-0.083099	0.0151	3.9e-08	T	C	-0.0115	0.0196	0.5552	30.2857
S100B	rs72934570	T	C	-0.144795	0.0207	2.677e-12	T	C	-0.0058	0.0258	0.8221	48.9287
S100B	rs72986630	T	C	0.144602	0.0239	1.467e-09	T	C	0.013	0.028	0.6414	36.6062
S100B	rs73219805	A	G	0.0736036	0.0146	4.743e-07	A	G	-0.0137	0.0194	0.4816	25.4151
S100B	rs73229090	A	C	-0.103296	0.018	8.758e-09	A	C	0.0062	0.0236	0.7939	32.9323
S100B	rs74592610	A	G	0.0713993	0.0118	1.382e-09	A	G	-0.0689	0.0154	7.724e-06	36.612
S100B	rs75320251	A	G	-0.0887984	0.0179	7.092e-07	A	G	-0.0312	0.024	0.1935	24.6096
S100B	rs7599488	T	C	-0.0570996	0.011	2.109e-07	T	C	-0.0159	0.0148	0.284	26.9452
S100B	rs7609916	A	G	-0.0577986	0.0109	1.221e-07	A	G	0.0205	0.0146	0.1617	28.1178
S100B	rs764284	A	G	0.071902	0.0109	3.992e-11	A	G	0.0234	0.0148	0.1143	43.514
S100B	rs7683893	T	C	-0.0603978	0.0109	3.399e-08	T	C	0.0188	0.0148	0.2027	30.7036
S100B	rs7779018	A	G	0.0611045	0.0116	1.242e-07	A	G	0.0069	0.0146	0.638	27.7479
S100B	rs7801375	A	G	-0.0820021	0.015	4.367e-08	A	G	0.0064	0.0202	0.7521	29.886
S100B	rs7815859	A	C	0.083302	0.0134	4.333e-10	A	C	0.0227	0.0178	0.2017	38.6457
S100B	rs78232287	A	C	-0.103296	0.0202	3.131e-07	A	C	0.0247	0.0243	0.3095	26.1495
S100B	rs78352043	A	C	0.0614995	0.0125	9.199e-07	A	C	0.0007	0.0172	0.9674	24.206
S100B	rs783540	A	G	-0.0611948	0.011	2.487e-08	A	G	-0.0102	0.0152	0.5011	30.9488
S100B	rs78811519	T	G	0.115104	0.0213	6.357e-08	T	G	-0.043	0.0279	0.1241	29.2026
S100B	rs7893279	T	G	0.113802	0.0175	7.329e-11	T	G	-0.0004	0.0232	0.9879	42.2885
S100B	rs79210963	T	C	-0.0895965	0.0171	1.634e-07	T	C	0.0459	0.0237	0.05281	27.453
S100B	rs7951870	T	C	-0.0919947	0.0144	1.579e-10	T	C	-0.0028	0.0198	0.8883	40.8132
S100B	rs798641	A	G	0.0885968	0.0176	4.463e-07	A	G	0.0248	0.0232	0.2848	25.3402
S100B	rs8086342	T	G	0.0551035	0.0108	3.713e-07	T	G	0.0158	0.0147	0.2827	26.0322
S100B	rs8142561	T	C	-0.067305	0.0134	5.107e-07	T	C	-0.0118	0.0183	0.5185	25.2281
S100B	rs832187	T	C	-0.0689964	0.0112	7.333e-10	T	C	0.0035	0.0152	0.8193	37.9505
S100B	rs875787	T	C	0.0713993	0.0145	8.776e-07	T	C	0.0013	0.0195	0.9462	24.2467
S100B	rs876983	T	C	0.0587028	0.0109	7.146e-08	T	C	0.0282	0.0146	0.05292	29.0044
S100B	rs910025	A	G	-0.128095	0.0225	1.246e-08	A	G	-0.0245	0.0321	0.4448	32.4114
S100B	rs9261425	T	C	-0.0741957	0.0113	6.133e-11	T	C	-0.0267	0.0148	0.07171	43.1122
S100B	rs9273542	T	C	-0.115501	0.0139	1.058e-16	T	C	0.0052	0.0184	0.7759	69.0461
S100B	rs9276348	A	G	0.0930986	0.0134	3.866e-12	A	G	-0.0247	0.0182	0.1744	48.27
S100B	rs9295967	A	G	-0.0754997	0.0135	2.305e-08	A	G	0.0383	0.019	0.04361	31.2769
S100B	rs9330316	A	G	0.0598997	0.0119	4.407e-07	A	G	0.0227	0.0159	0.1534	25.337
S100B	rs9393698	A	G	0.0630969	0.0123	2.589e-07	A	G	0.0124	0.0166	0.4556	26.3151
S100B	rs9420	A	G	0.0572023	0.0114	5.769e-07	A	G	0.0011	0.0156	0.9453	25.1778
S100B	rs9461856	A	G	0.075497	0.0109	3.815e-12	A	G	-0.0012	0.0145	0.9327	47.9741
S100B	rs9461916	T	C	-0.058795	0.0112	1.442e-07	T	C	0.0317	0.0147	0.03107	27.5579
S100B	rs9468165	T	C	-0.0910961	0.0148	8.075e-10	T	C	-0.0037	0.0196	0.8498	37.8857
S100B	rs9566332	A	C	-0.0579046	0.0116	5.716e-07	A	C	-0.0138	0.0155	0.376	24.9178
S100B	rs9584154	A	G	0.0563992	0.0113	5.552e-07	A	G	0.0011	0.0154	0.9422	24.9109
S100B	rs9611177	T	C	-0.0598031	0.0116	2.612e-07	T	C	0.0008	0.0151	0.9597	26.5785
S100B	rs9636107	A	G	-0.0798011	0.0108	1.855e-13	A	G	0.0064	0.0146	0.6629	54.5971
S100B	rs9922678	A	G	0.0686021	0.0118	5.58e-09	A	G	-0.007	0.0165	0.6706	33.7996
S100B	rs9960767	A	C	-0.117906	0.0224	1.453e-07	A	C	0.0105	0.0321	0.7421	27.7059
S100B	rs9970077	A	G	0.0736036	0.0145	3.979e-07	A	G	0.0102	0.0195	0.6003	25.7669
S100B	rs999494	T	C	-0.0686965	0.0138	6.654e-07	T	C	-0.0259	0.0184	0.1585	24.7805
