# Supplementary material for: Circulating S100B levels at birth and risk of six major neuropsychiatric or neurological disorders: a two-sample Mendelian Randomization Study
Source: Transl Psychiatry. 2023 May 24;13:174. doi: 10.1038/s41398-023-02478-3 (PMC10209162; doi:10.1038/s41398-023-02478-3)
Supplement: Supplementary file 4 — Supplementary Table 19-24 [file 41398_2023_2478_MOESM4_ESM.xlsx]

## Sheet: Decription
Selected Instrumental SNPs for the Two-Sample MR analaysis: Disorder to S100B measured at birth(p<5e-8)
SNPs elected PLINK using using the 1000 Genomes Phase 3 European population for LD clumping, --clump-p1 5e-8 --clump-kb 10000 --clump-r2 0.05
Columns include
SNP: rs number
A1: effective allele for the disorder
A2: non-effective allele for the disorder
beta: Effect size for the disorder
se: standard error of beta for the disorder
pval: GWAS association p value for the disorder
A1_S100B: effective allele for S100B
A2_S100B: non- effective allele for S100B
beta_S100B: Effect size for S100B
se_S100B: standard error of beta for S100B
pval_S100B: GWAS association p value for S100B
F_stats: strength of intstrumental SNP
Neuropsychiatric disorders: SCZ, Schizophrenia; BIP, bipolar disorder; ASD, autism spectral disorders; MDD, major depression disorder; PD, Parkinson's disease; AD: Alzheimer's disorder
Disorder lname labels the sheetname at bottom
NOTE: No SNPs for ASD passed out criteria as instrument SNPs.

## Sheet: AD_to_S100B_Instrument_SNPs
Outcome	SNP	A1	A2	beta	se	pval	A1_S100B	A2_S100B	beta_S100B	se_S100B	pval_S100B	F_stats
S100B	rs10200967	T	C	0.0968	0.0165	4.313e-09	T	C	-0.0077	0.0171	0.6511	34.4178
S100B	rs10410835	T	C	-0.254	0.0162	1.406e-55	T	C	0.0261	0.0155	0.09164	245.831
S100B	rs116518981	A	G	0.2943	0.0354	9.296e-17	A	G	0.0106	0.0333	0.7491	69.1153
S100B	rs11767557	T	C	0.1028	0.0182	1.561e-08	T	C	-0.0031	0.018	0.8616	31.9039
S100B	rs11881756	T	C	0.1666	0.0255	6.806e-11	T	C	-0.038	0.0253	0.1327	42.6844
S100B	rs12151021	A	G	0.1071	0.0169	2.562e-10	A	G	-0.0231	0.0175	0.1874	40.1611
S100B	rs12327715	A	G	-0.2644	0.0302	2.02e-18	A	G	-0.0205	0.0256	0.423	76.6494
S100B	rs12590654	A	G	-0.0906	0.0157	8.729e-09	A	G	0.0292	0.0157	0.06217	33.301
S100B	rs157580	A	G	0.4072	0.0155	4.8e-15	A	G	-0.002	0.0152	0.8935	690.164
S100B	rs1582763	A	G	-0.1232	0.0149	1.186e-16	A	G	-0.0059	0.0151	0.695	68.3674
S100B	rs17643262	A	G	0.247	0.0243	3.325e-24	A	G	-0.0232	0.0238	0.3311	103.319
S100B	rs1971786	T	C	-0.135	0.0231	5.11e-09	T	C	0.0448	0.022	0.04133	34.1542
S100B	rs28399637	A	G	0.4201	0.018	2.09e-12	A	G	0.01	0.0173	0.5627	544.704
S100B	rs2965169	A	C	0.2056	0.0161	2.753e-37	A	C	0.0075	0.0159	0.6372	163.078
S100B	rs34665982	T	C	0.0967	0.0166	5.798e-09	T	C	-0.0646	0.0155	3.22e-05	33.9341
S100B	rs346773	T	C	0.2258	0.0293	1.293e-14	T	C	0.017	0.0267	0.5257	59.3899
S100B	rs3740688	T	G	0.0935	0.0144	9.702e-11	T	G	0.0173	0.0148	0.2412	42.1598
S100B	rs3851179	T	C	-0.1198	0.0148	5.809e-16	T	C	0.0239	0.0151	0.1119	65.5225
S100B	rs3925681	A	G	-0.4147	0.0174	2.61e-13	A	G	0.0131	0.0157	0.404	568.028
S100B	rs406315	A	G	-0.2205	0.0155	9.369e-46	A	G	-0.0129	0.0156	0.4055	202.374
S100B	rs4147910	A	G	-0.1488	0.0259	9.272e-09	A	G	0.008	0.0289	0.7814	33.007
S100B	rs55840414	A	G	-0.2219	0.0241	3.476e-20	A	G	-0.0007	0.023	0.9741	84.7775
S100B	rs55923289	T	C	-0.213	0.0223	1.223e-21	T	C	-0.0124	0.0224	0.5793	91.2325
S100B	rs620807	A	G	-0.1062	0.0188	1.499e-08	A	G	0.0072	0.0182	0.6924	31.9105
S100B	rs62117224	A	G	-0.1773	0.0188	3.657e-21	A	G	-0.0222	0.0163	0.1722	88.941
S100B	rs6710467	A	G	0.133	0.0195	8.955e-12	A	G	-0.0048	0.0201	0.8094	46.5194
S100B	rs6733839	T	C	0.1693	0.0154	4.022e-28	T	C	0.0069	0.0155	0.6573	120.857
S100B	rs679515	T	C	0.1508	0.0183	1.555e-16	T	C	0.0139	0.0189	0.4626	67.9048
S100B	rs7260482	A	C	0.1136	0.0164	4.655e-12	A	C	-0.0034	0.0164	0.8349	47.981
S100B	rs73223431	T	C	0.0936	0.0153	8.342e-10	T	C	0.0031	0.0151	0.839	37.4256
S100B	rs7412	T	C	-0.4673	0.0305	6.401e-53	T	C	0.0298	0.0261	0.2541	234.743
S100B	rs867230	A	C	0.1333	0.0158	3.492e-17	A	C	-0.0032	0.0152	0.8351	71.1781

## Sheet: BIP_to_S100B_Instrument_SNPs
Outcome	SNP	A1	A2	beta	se	pval	A1_S100B	A2_S100B	beta_S100B	se_S100B	pval_S100B	F_stats
S100B	rs10744560	T	C	0.0832008	0.014	2.918e-09	T	C	0.0151	0.0152	0.3208	35.3182
S100B	rs111444407	T	C	0.1166	0.0184	2.404e-10	T	C	0.0071	0.0211	0.7355	40.1571
S100B	rs11724116	T	C	-0.104095	0.0188	3.267e-08	T	C	-0.0017	0.0191	0.9294	30.6578
S100B	rs138321	A	G	0.0793009	0.0135	4.692e-09	A	G	0.0064	0.0147	0.662	34.5055
S100B	rs17150022	T	C	-0.113202	0.0204	2.701e-08	T	C	0.0452	0.0234	0.05317	30.7929
S100B	rs174592	A	G	-0.0773995	0.0141	3.664e-08	A	G	0.0129	0.0152	0.3958	30.1327
S100B	rs329319	A	G	0.0788019	0.0139	1.539e-08	A	G	-0.0211	0.0147	0.1506	32.1399
S100B	rs55648125	A	G	-0.117096	0.0215	4.922e-08	A	G	-0.0033	0.0225	0.8843	29.6623
S100B	rs71395455	A	G	0.082096	0.0146	1.934e-08	A	G	-0.0079	0.0158	0.6178	31.6183
S100B	rs884301	T	C	0.0802981	0.0138	5.801e-09	T	C	0.021	0.0151	0.1637	33.8573
S100B	rs9834970	T	C	-0.101003	0.0134	5.531e-14	T	C	-0.0074	0.0146	0.6121	56.8149

## Sheet: MDD_to_S100B_Instrument_SNPs
Outcome	SNP	A1	A2	beta	se	pval	A1_S100B	A2_S100B	beta_S100B	se_S100B	pval_S100B	F_stats
S100B	rs1021363	A	G	0.03	0.0045	2.287e-11	A	G	0.0102	0.0152	0.5023	44.4444
S100B	rs10235664	T	C	0.027	0.0049	4.677e-08	T	C	0.0136	0.0165	0.4087	30.3623
S100B	rs10501696	A	G	0.0295	0.0044	2.894e-11	A	G	-0.0075	0.0148	0.6127	44.9509
S100B	rs10913112	T	C	-0.0262	0.0045	4.525e-09	T	C	-0.0138	0.0155	0.3738	33.8983
S100B	rs11579246	A	G	0.0491	0.0075	6.004e-11	A	G	0.0117	0.0243	0.6299	42.8588
S100B	rs115938232	A	G	-0.0641	0.0092	3e-12	A	G	-0.0013	0.0319	0.9668	48.5445
S100B	rs116406755	A	G	0.043	0.0074	7.875e-09	A	G	0.0244	0.0288	0.3969	33.7655
S100B	rs13037326	T	C	0.031	0.0049	2.398e-10	T	C	-0.0006	0.0166	0.9728	40.025
S100B	rs1452787	A	G	-0.0266	0.0048	3.005e-08	A	G	0.0234	0.0166	0.158	30.7101
S100B	rs150346963	T	C	0.0283	0.0044	1.157e-10	T	C	-0.0115	0.0146	0.4311	41.3683
S100B	rs17410557	T	C	-0.0267	0.0044	1.415e-09	T	C	0.0134	0.0147	0.3601	36.8228
S100B	rs17641524	T	C	-0.03	0.0053	1.502e-08	T	C	-0.009	0.0191	0.6363	32.0399
S100B	rs1931388	A	G	0.0295	0.0044	1.68e-11	A	G	0.0001	0.0148	0.9927	44.9509
S100B	rs1950829	A	G	0.0297	0.0043	4.738e-12	A	G	0.0109	0.0148	0.4606	47.7063
S100B	rs198457	T	C	-0.0315	0.0056	1.9e-08	T	C	0.0062	0.0203	0.7592	31.6406
S100B	rs2111592	A	G	0.0263	0.0046	1.35e-08	A	G	-0.006	0.0156	0.6986	32.6886
S100B	rs2214123	A	G	0.0261	0.0045	8.556e-09	A	G	0.0111	0.0154	0.4726	33.64
S100B	rs2232423	A	G	0.062	0.007	1.135e-18	A	G	0.0536	0.0239	0.02506	78.449
S100B	rs2418449	T	C	0.0281	0.0048	4.245e-09	T	C	-0.0015	0.0163	0.9278	34.2713
S100B	rs2568958	A	G	0.0382	0.0044	2.902e-18	A	G	0.0017	0.015	0.9104	75.374
S100B	rs30266	A	G	0.0366	0.0046	1.428e-15	A	G	0.0092	0.0155	0.553	63.3062
S100B	rs3099439	T	C	-0.0241	0.0043	2.777e-08	T	C	-0.0125	0.0146	0.3941	31.4121
S100B	rs3734537	A	C	-0.0427	0.0066	1.247e-10	A	C	-0.0677	0.0221	0.002231	41.857
S100B	rs3807865	A	G	0.031	0.0044	1.093e-12	A	G	0.0167	0.0147	0.2548	49.6384
S100B	rs4141983	T	C	0.0264	0.0046	9.692e-09	T	C	-0.027	0.0153	0.07872	32.9376
S100B	rs4799949	T	C	-0.0292	0.0046	1.403e-10	T	C	-0.0095	0.0155	0.5417	40.2949
S100B	rs4936275	T	C	0.0278	0.0044	3.353e-10	T	C	0.0222	0.0154	0.1505	39.9194
S100B	rs508502	T	C	-0.0264	0.0048	3.556e-08	T	C	0.0025	0.0174	0.8864	30.25
S100B	rs59082935	T	C	0.0363	0.0066	3.071e-08	T	C	0.024	0.0226	0.2891	30.25
S100B	rs59283172	A	G	-0.039	0.007	2.409e-08	A	G	0.0149	0.0231	0.5193	31.0408
S100B	rs61914045	A	G	0.0309	0.0054	7.964e-09	A	G	0.021	0.0178	0.2393	32.7438
S100B	rs62535714	A	G	0.0339	0.0058	4.686e-09	A	G	-0.021	0.0188	0.2621	34.162
S100B	rs6277	A	G	-0.0237	0.0043	4.13e-08	A	G	-0.0051	0.0147	0.7282	30.378
S100B	rs6424532	A	G	0.0292	0.0043	1.096e-11	A	G	-0.0123	0.0146	0.3991	46.1136
S100B	rs66511648	T	C	-0.0297	0.0048	6.03e-10	T	C	0.0084	0.0164	0.6101	38.2852
S100B	rs6656912	T	C	-0.0252	0.0043	6.503e-09	T	C	0.0061	0.0147	0.6798	34.3451
S100B	rs68170059	T	G	-0.0286	0.005	1.165e-08	T	G	-0.0132	0.017	0.439	32.7184
S100B	rs699927	T	G	-0.024	0.0044	3.785e-08	T	G	-0.0138	0.0147	0.3482	29.7521
S100B	rs7030813	T	C	0.0247	0.0045	3.453e-08	T	C	-0.0382	0.0151	0.01129	30.1279
S100B	rs7152906	T	C	-0.0258	0.0043	1.873e-09	T	C	0.002	0.0147	0.8928	36
S100B	rs7241572	A	G	0.0323	0.0054	2.433e-09	A	G	0.015	0.0191	0.4316	35.7781
S100B	rs72948506	A	G	0.0265	0.0047	1.715e-08	A	G	-0.0073	0.0159	0.6466	31.7904
S100B	rs7551758	T	G	-0.0283	0.0043	5.107e-11	T	G	0.0049	0.0149	0.743	43.3148
S100B	rs7725715	A	G	0.029	0.0043	1.607e-11	A	G	0.0057	0.015	0.7023	45.484
S100B	rs7772160	T	C	0.0289	0.0043	1.855e-11	T	C	-0.0065	0.0146	0.6577	45.1709
S100B	rs8093506	A	G	0.0291	0.0051	1.33e-08	A	G	0.0135	0.0171	0.4306	32.5571
S100B	rs843812	A	G	0.0248	0.0044	1.405e-08	A	G	0.0244	0.0149	0.1016	31.7686
S100B	rs9364755	A	G	-0.0283	0.0051	3.486e-08	A	G	-0.0199	0.0175	0.2554	30.7916
S100B	rs9529218	T	C	-0.034	0.0054	2.231e-10	T	C	0.0259	0.0188	0.1685	39.6433
S100B	rs9536381	T	C	0.0255	0.0046	2.617e-08	T	C	0.0024	0.0155	0.879	30.7302
S100B	rs958538	T	C	0.0288	0.005	8.014e-09	T	C	-0.0154	0.0167	0.356	33.1776
S100B	rs971527	T	C	0.029	0.0052	2.512e-08	T	C	0.0302	0.0176	0.08739	31.1021
S100B	rs9831648	T	G	-0.0292	0.0052	1.586e-08	T	G	-0.0129	0.017	0.4495	31.5325
S100B	rs9953930	T	C	0.0345	0.0055	4.104e-10	T	C	-0.0131	0.0184	0.4749	39.3471

## Sheet: PD_to_S100B_Instrument_SNPs
Outcome	SNP	A1	A2	beta	se	pval	A1_S100B	A2_S100B	beta_S100B	se_S100B	pval_S100B	F_stats
S100B	rs10025915	A	G	0.3667	0.0354	4.148e-25	A	G	0.0047	0.0261	0.8572	107.304
S100B	rs10513789	T	G	0.1596	0.0219	3.185e-13	T	G	-0.0026	0.0176	0.8817	53.1102
S100B	rs10847864	T	G	0.1274	0.0179	9.812e-13	T	G	-0.0084	0.017	0.6196	50.6562
S100B	rs1372518	A	C	-0.2334	0.0209	5.354e-29	A	C	0.0045	0.0192	0.8137	124.712
S100B	rs34311866	T	C	-0.2272	0.0231	7.974e-23	T	C	-0.0439	0.0199	0.02732	96.737
S100B	rs356203	T	C	-0.2398	0.0178	3.007e-41	T	C	-0.0073	0.015	0.6285	181.492
S100B	rs3775120	A	G	-0.1152	0.0187	6.803e-10	A	G	-0.0197	0.0152	0.1954	37.9509
S100B	rs4488803	A	G	-0.1136	0.0199	1.076e-08	A	G	-0.0092	0.0152	0.5458	32.5875
S100B	rs4566208	A	G	0.0957	0.0174	3.884e-08	A	G	-0.0175	0.0147	0.2343	30.25
S100B	rs4588066	A	G	0.1046	0.0178	4.453e-09	A	G	-0.0211	0.0154	0.1703	34.5321
S100B	rs4698412	A	G	0.1258	0.0168	7.049e-14	A	G	-0.0101	0.0146	0.4873	56.0716
S100B	rs4699965	A	C	0.1031	0.0186	3.133e-08	A	C	0.0092	0.015	0.5404	30.725
S100B	rs4774417	A	G	0.1052	0.0192	4.626e-08	A	G	-0.0021	0.0162	0.8952	30.0213
S100B	rs58879558	T	C	0.2383	0.025	1.363e-21	T	C	0.0065	0.0185	0.724	90.859
S100B	rs620490	T	G	0.1174	0.019	6.456e-10	T	G	-0.0257	0.0165	0.1193	38.1794
S100B	rs6741007	T	G	0.1233	0.0175	2.087e-12	T	G	0.0125	0.0154	0.4166	49.6421
S100B	rs75646569	T	G	-0.1916	0.0266	5.618e-13	T	G	0.0167	0.0256	0.5125	51.8833
S100B	rs7695720	A	C	0.1255	0.0208	1.528e-09	A	C	0.0363	0.0178	0.04177	36.405
S100B	rs823116	A	G	0.1007	0.0171	3.655e-09	A	G	0.0118	0.0147	0.4229	34.679
S100B	rs858295	A	G	0.1039	0.0176	3.831e-09	A	G	0.0022	0.015	0.884	34.8502

## Sheet: SCZ_to_S100B_Instrument_SNPs
Outcome	SNP	A1	A2	beta	se	pval	A1_SCZ	A2_SCZ	beta_SCZ	se_SCZ	pval_SCZ	F_stats
S100B	rs10149407	T	C	0.0656005	0.0117	2.346e-08	T	C	-0.0045	0.0156	0.775	31.4371
S100B	rs1023500	T	C	0.0753023	0.0138	4.482e-08	T	C	0.0142	0.0195	0.467	29.7754
S100B	rs1024582	A	G	0.0993022	0.0114	2.714e-18	A	G	0.0122	0.0151	0.4195	75.8766
S100B	rs10515678	T	C	-0.070401	0.012	4.557e-09	T	C	-0.0135	0.0156	0.388	34.4188
S100B	rs10791097	T	G	0.0768962	0.0109	1.607e-12	T	G	0.0098	0.0149	0.5092	49.7688
S100B	rs10890030	T	C	-0.0660009	0.0109	1.216e-09	T	C	0.0147	0.0145	0.3115	36.6646
S100B	rs10954580	A	G	0.0642041	0.0114	1.643e-08	A	G	0.0045	0.0154	0.7711	31.7187
S100B	rs11027857	A	G	0.064401	0.0109	2.95e-09	A	G	0.0052	0.0146	0.7199	34.9086
S100B	rs1106568	A	G	-0.0689964	0.0125	3.407e-08	A	G	0.0234	0.0167	0.1615	30.4673
S100B	rs11111478	T	C	0.0627964	0.0113	2.455e-08	T	C	-0.006	0.0151	0.6896	30.8825
S100B	rs11210892	A	G	-0.0674013	0.0115	4.126e-09	A	G	-0.025	0.0156	0.1083	34.3511
S100B	rs113725551	A	G	0.0995014	0.0127	5.049e-15	A	G	-0.03	0.0166	0.07105	61.3834
S100B	rs11682175	T	C	-0.0739049	0.0112	4.608e-11	T	C	0.02	0.0148	0.1772	43.5422
S100B	rs12093576	T	C	0.0633972	0.0112	1.313e-08	T	C	0.0193	0.015	0.1974	32.0409
S100B	rs12163529	A	G	-0.0704976	0.011	1.591e-10	A	G	-0.0177	0.0148	0.2323	41.0736
S100B	rs1233578	A	G	0.188701	0.0161	1.479e-31	A	G	0.0331	0.0213	0.1197	137.372
S100B	rs12420205	T	C	0.0765999	0.0119	1.386e-10	T	C	0.0107	0.0163	0.5095	41.4345
S100B	rs12421382	T	C	-0.0648052	0.0116	2.204e-08	T	C	0.031	0.0154	0.04463	31.2107
S100B	rs12474906	A	C	0.0820039	0.0142	7.979e-09	A	C	-0.0164	0.0187	0.3802	33.3497
S100B	rs12532143	T	C	0.0807963	0.0115	2.325e-12	T	C	0.027	0.0155	0.08192	49.3613
S100B	rs12704290	A	G	-0.105305	0.0168	3.484e-10	A	G	-0.0022	0.0224	0.9217	39.2897
S100B	rs12933068	A	G	-0.0606952	0.0109	2.879e-08	A	G	-0.002	0.0148	0.8932	31.0068
S100B	rs13071962	A	G	-0.0814053	0.0135	1.822e-09	A	G	-0.0099	0.0185	0.5935	36.3612
S100B	rs13135092	A	G	-0.147005	0.0205	7.32e-13	A	G	0.0533	0.033	0.1062	51.4226
S100B	rs1339227	T	C	-0.0636003	0.0114	2.639e-08	T	C	-0.0002	0.0151	0.9888	31.1249
S100B	rs1451488	A	G	-0.0608015	0.011	3.261e-08	A	G	-0.0231	0.0146	0.1155	30.5523
S100B	rs149987	T	C	0.147497	0.0256	7.801e-09	T	C	0.0393	0.0347	0.2565	33.1961
S100B	rs1509378	A	G	0.0686021	0.0121	1.323e-08	A	G	0.0126	0.0154	0.4139	32.1443
S100B	rs1615350	T	C	-0.0861027	0.0123	2.278e-12	T	C	0.0089	0.0176	0.6138	49.0031
S100B	rs16825349	A	G	-0.0797036	0.0142	1.839e-08	A	G	0.0007	0.0186	0.9704	31.505
S100B	rs171329	A	G	0.0736036	0.0111	3.693e-11	A	G	-0.0117	0.0147	0.4245	43.9695
S100B	rs17194490	T	G	0.0992026	0.0147	1.694e-11	T	G	-0.0263	0.0198	0.1851	45.5419
S100B	rs17843698	T	C	0.116502	0.0177	4.964e-11	T	C	0.0144	0.0212	0.4957	43.3233
S100B	rs201415661	T	C	-0.119099	0.02	2.468e-09	T	C	0.0058	0.0236	0.8072	35.4614
S100B	rs2053079	A	G	-0.0724954	0.0128	1.315e-08	A	G	-0.0078	0.017	0.6463	32.0776
S100B	rs2071287	T	C	-0.0648052	0.011	3.254e-09	T	C	0.0107	0.0147	0.4635	34.7084
S100B	rs215412	A	G	0.067696	0.0115	3.559e-09	A	G	-0.0218	0.0153	0.1534	34.6522
S100B	rs217289	A	G	-0.0663962	0.011	1.578e-09	A	G	0.0055	0.0146	0.707	36.4336
S100B	rs2237234	A	G	-0.0795953	0.0123	8.425e-11	A	G	-0.0091	0.0161	0.5744	41.876
S100B	rs2239063	A	C	0.0686955	0.0121	1.581e-08	A	C	-0.0091	0.0164	0.5795	32.2319
S100B	rs2319280	A	C	-0.0905047	0.0148	9.608e-10	A	C	-0.0023	0.0195	0.9057	37.3955
S100B	rs2328887	T	C	-0.1508	0.0202	8.706e-14	T	C	-0.0486	0.0252	0.0537	55.7311
S100B	rs2414718	A	G	0.0694981	0.011	2.351e-10	A	G	-0.0055	0.0149	0.7123	39.9172
S100B	rs2428162	T	C	-0.0663001	0.0111	2.234e-09	T	C	0.0117	0.0148	0.432	35.6765
S100B	rs2523673	T	C	0.065104	0.011	3.794e-09	T	C	-0.0097	0.0146	0.5045	35.0292
S100B	rs2802535	T	C	0.117401	0.0138	1.608e-17	T	C	-0.0219	0.0178	0.2189	72.3742
S100B	rs2810117	T	C	0.0686021	0.0115	2.188e-09	T	C	-0.0092	0.0159	0.562	35.586
S100B	rs28681284	T	C	-0.0991024	0.0135	2.259e-13	T	C	-0.014	0.0181	0.4419	53.889
S100B	rs2916068	A	G	-0.0646025	0.0113	1.046e-08	A	G	0	0.015	0.9998	32.6845
S100B	rs2949006	T	G	0.104	0.0137	3.454e-14	T	G	-0.0219	0.019	0.2487	57.6265
S100B	rs2955368	A	G	-0.0652001	0.0115	1.433e-08	A	G	0.0365	0.0159	0.02187	32.144
S100B	rs301798	A	G	-0.0646985	0.0115	2.04e-08	A	G	0.0259	0.0154	0.09269	31.6514
S100B	rs3094115	A	G	0.0705982	0.0126	2.315e-08	A	G	0.0089	0.0166	0.5921	31.394
S100B	rs3112532	A	G	-0.0689	0.0114	1.565e-09	A	G	-0.0255	0.0151	0.09223	36.5283
S100B	rs3131855	A	C	-0.0754997	0.0113	2.252e-11	A	C	-0.0186	0.015	0.2162	44.641
S100B	rs3132502	A	G	-0.0836969	0.0123	9.003e-12	A	G	-0.0342	0.0166	0.03888	46.3029
S100B	rs35229468	T	C	0.0857005	0.0119	6.623e-13	T	C	0.0058	0.0159	0.7149	51.8648
S100B	rs35612961	A	G	-0.0773023	0.014	3.371e-08	A	G	-0.0038	0.0193	0.8445	30.488
S100B	rs36034627	T	G	-0.1214	0.0141	8.056e-18	T	G	-0.0198	0.0183	0.2791	74.1304
S100B	rs3814883	T	C	-0.0719042	0.0111	7.815e-11	T	C	-0.0017	0.0147	0.908	41.9627
S100B	rs3849046	T	C	0.0621012	0.0109	1.298e-08	T	C	0.028	0.0147	0.0559	32.4599
S100B	rs4129585	A	C	0.0780993	0.0109	7.704e-13	A	C	-0.0004	0.0148	0.9775	51.3383
S100B	rs4391122	A	G	-0.0785022	0.0109	5.702e-13	A	G	-0.0011	0.0146	0.9428	51.8694
S100B	rs439639	A	C	0.0630969	0.0114	3.061e-08	A	C	-0.0219	0.0151	0.1472	30.6341
S100B	rs4481150	T	C	0.0690969	0.0109	2.291e-10	T	C	-0.0212	0.0147	0.1485	40.185
S100B	rs448277	T	C	-0.0889952	0.013	6.759e-12	T	C	-0.0314	0.0169	0.06347	46.8647
S100B	rs4523957	T	G	0.0650009	0.0114	1.246e-08	T	G	-0.01	0.0152	0.5101	32.5109
S100B	rs4685	T	C	0.0758957	0.0115	4.561e-11	T	C	-0.0261	0.0158	0.09847	43.555
S100B	rs4702	A	G	-0.0785022	0.0114	4.897e-12	A	G	0.006	0.0146	0.6815	47.4192
S100B	rs4711350	A	G	-0.0776048	0.0141	3.571e-08	A	G	0.0108	0.0182	0.5513	30.2928
S100B	rs4766428	T	C	0.0656005	0.011	2.755e-09	T	C	0.012	0.0149	0.4175	35.5655
S100B	rs4801131	T	C	-0.0682039	0.011	6.008e-10	T	C	0.0033	0.0149	0.8251	38.4444
S100B	rs525297	A	C	0.0603046	0.011	4.151e-08	A	C	-0.0235	0.0149	0.1149	30.0549
S100B	rs532086	T	C	0.148196	0.016	2.278e-20	T	C	0.0104	0.02	0.6019	85.7891
S100B	rs533123	A	G	0.0779975	0.0142	3.636e-08	A	G	0.0158	0.019	0.4048	30.1707
S100B	rs55661361	A	G	-0.0777021	0.0116	1.892e-11	A	G	-0.0018	0.0156	0.9098	44.8693
S100B	rs57023171	T	C	-0.0648052	0.0113	9.127e-09	T	C	0.0045	0.0153	0.7689	32.8899
S100B	rs5757730	A	G	-0.0730009	0.0114	1.56e-10	A	G	0.0158	0.0145	0.277	41.0059
S100B	rs58120505	T	C	0.0827038	0.0111	7.328e-14	T	C	0.0124	0.0147	0.3996	55.5143
S100B	rs6002655	T	C	0.0709989	0.0112	1.961e-10	T	C	-0.0053	0.0148	0.7228	40.1853
S100B	rs6065094	A	G	-0.0751008	0.0116	1.107e-10	A	G	-0.0092	0.016	0.5632	41.9153
S100B	rs61937595	T	C	-0.144402	0.0206	2.365e-12	T	C	0.0422	0.0262	0.1079	49.1372
S100B	rs62244881	T	C	0.0923968	0.0162	1.288e-08	T	C	0.0061	0.0211	0.7716	32.53
S100B	rs6550435	T	G	-0.0769998	0.0113	8.055e-12	T	G	-0.0146	0.015	0.3293	46.4326
S100B	rs6694545	A	G	0.0787003	0.0127	6.057e-10	A	G	-0.0194	0.0168	0.249	38.4012
S100B	rs6891794	T	G	0.0936998	0.0167	2.2e-08	T	G	-0.0094	0.0205	0.6451	31.4807
S100B	rs6918586	T	C	0.0728972	0.0112	6.402e-11	T	C	0.0035	0.015	0.8131	42.3629
S100B	rs7033189	A	G	-0.0655951	0.0116	1.552e-08	A	G	0.0214	0.0158	0.177	31.9762
S100B	rs707939	A	C	0.0836976	0.0113	1.591e-13	A	C	0.0249	0.0153	0.1038	54.8616
S100B	rs7085104	A	G	0.0973989	0.0114	1.366e-17	A	G	0.0102	0.0154	0.5068	72.9959
S100B	rs72843998	T	C	-0.083099	0.0151	3.9e-08	T	C	-0.0115	0.0196	0.5552	30.2857
S100B	rs72934570	T	C	-0.144795	0.0207	2.677e-12	T	C	-0.0058	0.0258	0.8221	48.9287
S100B	rs72986630	T	C	0.144602	0.0239	1.467e-09	T	C	0.013	0.028	0.6414	36.6062
S100B	rs73229090	A	C	-0.103296	0.018	8.758e-09	A	C	0.0062	0.0236	0.7939	32.9323
S100B	rs764284	A	G	0.071902	0.0109	3.992e-11	A	G	0.0234	0.0148	0.1143	43.514
S100B	rs7683893	T	C	-0.0603978	0.0109	3.399e-08	T	C	0.0188	0.0148	0.2027	30.7036
S100B	rs7801375	A	G	-0.0820021	0.015	4.367e-08	A	G	0.0064	0.0202	0.7521	29.886
S100B	rs7815859	A	C	0.083302	0.0134	4.333e-10	A	C	0.0227	0.0178	0.2017	38.6457
S100B	rs783540	A	G	-0.0611948	0.011	2.487e-08	A	G	-0.0102	0.0152	0.5011	30.9488
S100B	rs7893279	T	G	0.113802	0.0175	7.329e-11	T	G	-0.0004	0.0232	0.9879	42.2885
S100B	rs7951870	T	C	-0.0919947	0.0144	1.579e-10	T	C	-0.0028	0.0198	0.8883	40.8132
S100B	rs832187	T	C	-0.0689964	0.0112	7.333e-10	T	C	0.0035	0.0152	0.8193	37.9505
S100B	rs910025	A	G	-0.128095	0.0225	1.246e-08	A	G	-0.0245	0.0321	0.4448	32.4114
S100B	rs9261425	T	C	-0.0741957	0.0113	6.133e-11	T	C	-0.0267	0.0148	0.07171	43.1122
S100B	rs9273542	T	C	-0.115501	0.0139	1.058e-16	T	C	0.0052	0.0184	0.7759	69.0461
S100B	rs9276348	A	G	0.0930986	0.0134	3.866e-12	A	G	-0.0247	0.0182	0.1744	48.27
S100B	rs9295967	A	G	-0.0754997	0.0135	2.305e-08	A	G	0.0383	0.019	0.04361	31.2769
S100B	rs9461856	A	G	0.075497	0.0109	3.815e-12	A	G	-0.0012	0.0145	0.9327	47.9741
S100B	rs9468165	T	C	-0.0910961	0.0148	8.075e-10	T	C	-0.0037	0.0196	0.8498	37.8857
S100B	rs9636107	A	G	-0.0798011	0.0108	1.855e-13	A	G	0.0064	0.0146	0.6629	54.5971
S100B	rs9922678	A	G	0.0686021	0.0118	5.58e-09	A	G	-0.007	0.0165	0.6706	33.7996
