# Supplementary material for: Circulating S100B levels at birth and risk of six major neuropsychiatric or neurological disorders: a two-sample Mendelian Randomization Study
Source: Transl Psychiatry. 2023 May 24;13:174. doi: 10.1038/s41398-023-02478-3 (PMC10209162; doi:10.1038/s41398-023-02478-3)
Supplement: Supplementary file 5 — Supplementary Table 25-30 [file 41398_2023_2478_MOESM5_ESM.xlsx]

## Sheet: Description
Selected Instrumental SNPs for the Two-Sample MR analaysis: S100B measured in the Lothian cohort to the six neuropsychiatric disorders(p<e-6)
SNPs elected PLINK using using the 1000 Genomes Phase 3 European population for LD clumping, --clump-p1 1e-6 --clump-kb 10000 --clump-r2 0.05
Columns include
SNP: rs number
A1: effective allele for S100B
A2: non-effective allele for S100B
beta: Effect size for S100B
se: standard error of beta for S100B
pval: GWAS association p value for S100B
A1_*: effective allele for the neuropsychiatric disorder
A2_*:non- effective allele for the neuropsychiatric disorde
beta_*: Effect size for the disorder
se_*: standard error of beta for the disorder
pval_*: GWAS association p value for disorder
F_stats: strength of intstrumental SNP
Neuropsychiatric disorders: SCZ, Schizophrenia; BIP, bipolar disorder; ASD, autism spectral disorders; MDD, major depression disorder; PD, Parkinson's disease; AD: Alzheimer's disorder
Disorder name labels the sheetname at bottom

## Sheet: S100B_to_BIP_Instrument_SNPs
Outcome	SNP	A1	A2	beta	se	pval	A1_BIP	A2_BIP	Beta_BIP	Se_BIP	pval_BIP	F_stats
BIP	rs2839166	C	T	0.277794	0.0510251	7.00692e-08	C	T	0.0393023	0.0136	0.003924	29.64
BIP	rs62147772	G	A	0.309261	0.0618899	7.219e-07	G	A	0.00110061	0.0165	0.9468	24.9696
BIP	rs8128872	A	G	-0.461949	0.0537992	4.96229e-17	A	G	-0.037297	0.015	0.01314	73.7287
BIP	rs9722	A	G	0.534357	0.0868179	1.21001e-09	A	G	0.0284028	0.0224	0.2047	37.883

## Sheet: S100B_to_ASD_Instrument_SNPs
Outcome	SNP	A1	A2	beta	se	pval	A1_ASD	A2_ASD	Beta_ASD	Se_ASD	pval_ASD	F_stats
ASD	rs2839166	C	T	0.277794	0.0510251	7.00692e-08	C	T	0.0116982	0.014	0.4062	29.64
ASD	rs62147772	G	A	0.309261	0.0618899	7.219e-07	G	A	-0.00469894	0.0169	0.7789	24.9696
ASD	rs8128872	A	G	-0.461949	0.0537992	4.96229e-17	A	G	-0.023197	0.0149	0.1197	73.7287
ASD	rs9722	A	G	0.534357	0.0868179	1.21001e-09	A	G	0.00600195	0.0227	0.7921	37.883

## Sheet: S100B_to_MDD_Instrument_SNPs
Outcome	SNP	A1	A2	beta	se	pval	A1_MDD	A2_MDD	Beta_MDD	Se_MDD	pval_MDD	F-stats
MDD	rs229549	C	G	0.296026	0.0591004	6.79979e-07	C	G	-0.0034	0.0049	0.4922	25.0887
MDD	rs2839166	C	T	0.277794	0.0510251	7.00692e-08	C	T	-0.0004	0.0045	0.9372	29.64
MDD	rs62147772	G	A	0.309261	0.0618899	7.219e-07	G	A	0.0045	0.0051	0.3848	24.9696
MDD	rs8128872	A	G	-0.461949	0.0537992	4.96229e-17	A	G	0.0035	0.0048	0.4712	73.7287
MDD	rs9722	A	G	0.534357	0.0868179	1.21001e-09	A	G	0.0139	0.0075	0.06378	37.883

## Sheet: S100B_to_PD_Instrument_SNPs
Outcome	SNP	A1	A2	beta	se	pval	A1_PD	A2_PD	Beta_PD	Se_PD	pval_PD	F_stats
PD	rs229549	C	G	0.296026	0.0591004	6.79979e-07	C	G	0.0098	0.0222	0.6578	25.0887
PD	rs2839166	C	T	0.277794	0.0510251	7.00692e-08	C	T	0.0043	0.0179	0.8096	29.64
PD	rs2839357	G	A	0.528897	0.088313	3.24556e-09	G	A	-0.0133	0.0326	0.6823	35.8668
PD	rs62147772	G	A	0.309261	0.0618899	7.219e-07	G	A	0.0224	0.0267	0.4017	24.9696
PD	rs8128872	A	G	-0.461949	0.0537992	4.96229e-17	A	G	0.024	0.0204	0.2395	73.7287

## Sheet: S100B_to_AD_Instrument_SNPs
Outcome	SNP	A1	A2	beta	se	pval	A1_AD	A2_AD	Beta_AD	Se_AD	pval_AD	F_stats
AD	rs2839166	C	T	0.277794	0.0510251	7.00692e-08	C	T	-0.0113	0.0145	0.4359	29.64
AD	rs62147772	G	A	0.309261	0.0618899	7.219e-07	G	A	0.0031	0.0178	0.8638	24.9696
AD	rs8128872	A	G	-0.461949	0.0537992	4.96229e-17	A	G	-0.0033	0.0156	0.833	73.7287
AD	rs9722	A	G	0.534357	0.0868179	1.21001e-09	A	G	0.0086	0.023	0.7098	37.883

## Sheet: S100B_to_SCZ_Instrument_SNPs
Outcome	SNP	A1	A2	beta	se	pval	A1_SCZ	A2_SCZ	Beta_SCZ	Se_SCZ	pval_SCZ	F_stats
SCZ	rs2839166	C	T	0.277794	0.0510251	7.00692e-08	C	T	-0.0116024	0.0111	0.2955	29.64
SCZ	rs62147772	G	A	0.309261	0.0618899	7.219e-07	G	A	-0.00499749	0.0137	0.7161	24.9696
SCZ	rs8128872	A	G	-0.461949	0.0537992	4.96229e-17	A	G	-0.00540458	0.0117	0.6448	73.7287
SCZ	rs9722	A	G	0.534357	0.0868179	1.21001e-09	A	G	0.0222017	0.0178	0.2125	37.883
